# Supplementary material for: Genome-wide analysis of NBS-LRR genes in Rosaceae species reveals distinct evolutionary patterns
Source: Front Genet. 2022 Nov 10;13:1052191. doi: 10.3389/fgene.2022.1052191 (PMC9685399; doi:10.3389/fgene.2022.1052191)
Supplement: Supplementary file 2 [file Table2.XLSX]

## Sheet: Sheet1
	Supplementary Table S2 | The intron number in three subclasses of NBS-LRR genes from 12 Rosaceae species.
	SubClass	Gene id	Number of introns	SubClass	Gene id	Number of introns
	RNL	evm.TU.scaf_4.66	4	CNL	evm.TU.scaf_14.2043	0
		evm.TU.scaf_79.1348	4		evm.TU.scaf_14.829	0
		evm.TU.scaf_79.1349	4		evm.TU.scaf_14.830	0
		evm.TU.scaf_79.1350	4		evm.TU.scaf_14.831	0
		evm.TU.scaf_79.1352	4		evm.TU.scaf_14.832	0
		FvH4_6g18970	3		evm.TU.scaf_14.834	0
		FvH4_1g15230	3		evm.TU.scaf_14.836	0
		FvH4_1g17470	4		evm.TU.scaf_10.248	0
		FvH4_4g31860	4		evm.TU.scaf_25.513	0
		FvH4_6g50130	4		evm.TU.scaf_25.545	0
		FvH4_1g15160	4		evm.TU.scaf_4.2446	0
		FvH4_1g15170	4		evm.TU.scaf_54.543	0
		FvH4_1g15210	4		evm.TU.scaf_79.1137	0
		FvH4_1g15220	4		evm.TU.scaf_8.302	0
		FvH4_1g15090	5		evm.TU.scaf_85.198	0
		FvH4_1g15380	5		evm.TU.scaf_86.267	0
		FvH4_1g15390	5		evm.TU.scaf_13.345	0
		FvH4_6g50110	5		evm.TU.scaf_86.269	0
		FvH4_6g50140	5		evm.TU.scaf_86.270	0
		FvH4_6g50310	5		evm.TU.scaf_86.272	0
		FvH4_1g15130	5		evm.TU.scaf_86.273	0
		FvH4_1g15140	5		evm.TU.scaf_88.592	0
		FvH4_6g42380	6		evm.TU.scaf_13.402	0
		FvH4_1g15120	6		evm.TU.scaf_13.405	0
		FvH4_1g15240	7		evm.TU.scaf_13.406	0
		FvH4_2g40720	10		evm.TU.scaf_13.585	0
		Gtr08g19029	4		evm.TU.scaf_14.1975	0
		Gtr09g3913	4		evm.TU.scaf_10.199	1
		Gtr09g3920	4		evm.TU.scaf_25.176	1
		Gtr09g3921	6		evm.TU.scaf_86.268	1
		Gtr09g3924	10		evm.TU.scaf_93.80	1
		MABA033503	3		evm.TU.scaf_13.459	1
		MABA011107	3		evm.TU.scaf_14.835	2
		MABA007575	4		evm.TU.scaf_54.1109	2
		MABA017225	4		evm.TU.scaf_25.263	4
		MABA017226	4		FvH4_4g16700	0
		MABA017228	4		FvH4_5g22710	0
		MABA022853	4		FvH4_5g23390	0
		MABA033501	4		FvH4_5g23420	0
		MABA009168	4		FvH4_5g23450	0
		MABA009173	4		FvH4_5g23470	0
		MABA009175	4		FvH4_6g15230	0
		MABA017214	4		FvH4_6g29480	0
		MABA017213	5		FvH4_6g51140	0
		MABA017218	6		FvH4_6g52150	0
		MABA017222	6		FvH4_7g02890	0
		MABA012440	6		FvH4_2g17640	0
		MABA012441	8		FvH4_7g23850	0
		MD08G1041800	4		FvH4_7g26370	0
		MD15G1278100	4		FvH4_7g31270	0
		MD15G1277400	4		FvH4_5g16900	1
		MD15G1278000	4		FvH4_5g23400	1
		MD02G1166100	4		FvH4_5g23460	1
		MD08G1084900	4		FvH4_5g32430	1
		MD08G1042500	4		FvH4_2g13150	1
		MD08G1042400	4		FvH4_6g51570	1
		MD00G1053700	4		FvH4_6g51610	1
		MD02G1166300	4		FvH4_7g01950	1
		MD15G1277700	4		FvH4_7g08100	1
		MD02G1165300	5		FvH4_7g11380	1
		MD02G1165400	5		FvH4_7g23500	1
		MD02G1164800	6		FvH4_7g27890	1
		MD02G1165500	6		FvH4_3g02290	1
		MD02G1165600	8		FvH4_4g25750	2
		PARG05197	4		FvH4_4g29930	2
		PARG07386	4		FvH4_1g23030	2
		PARG27090	4		FvH4_5g23430	2
		PARG27093	4		FvH4_5g24290	2
		PARG27096	4		FvH4_6g15250	2
		PARG27098	4		FvH4_6g51550	2
		PARG27099	4		FvH4_7g11820	2
		PARG27091	6		FvH4_7g15240	2
		Pav_sc0000348.1_g010.1.mk	4		FvH4_7g27330	2
		Pav_sc0000348.1_g030.1.br	4		FvH4_7g28110	2
		Pav_sc0000348.1_g100.1.br	4		FvH4_3g16720	2
		Pav_sc0000890.1_g820.1.mk	4		FvH4_1g01230	3
		GWHGAAYT022051	4		FvH4_4g26300	3
		GWHGAAYT032523	4		FvH4_6g15340	3
		GWHGAAYT051003	4		FvH4_6g48170	3
		GWHGAAYT051004	4		FvH4_6g49940	3
		GWHGAAYT022069	4		FvH4_7g02450	3
		GWHGAAYT032515	4		FvH4_5g33290	4
		GWHGAAYT032518	4		FvH4_6g12200	4
		GWHGAAYT032520	5		FvH4_6g47050	4
		GWHGAAYT051002	5		FvH4_6g47980	4
		GWHGAAYT022064	5		FvH4_7g22030	4
		GWHGAAYT032512	5		FvH4_4g29310	5
		GWHGAAYT032516	5		FvH4_7g08870	5
		GWHGAAYT022061	8		FvH4_3g00820	5
		Prupe.1G389500	4		FvH4_6g15090	6
		Prupe.7G139600	4		FvH4_3g11470	6
		Prupe.7G139700	6		FvH4_4g22940	7
		Prupe.7G138500	4		FvH4_6g30120	8
		Prupe.7G138600	4		FvH4_6g13450	10
		Prupe.7G138700	4		FvH4_7g28390	10
		Prupe.7G138800	4		Gtr01g21316	0
		Prupe.7G138900	4		Gtr04g14830	0
		Prupe.7G139100	4		Gtr06g2622	0
		Prupe.7G139200	4		Gtr06g2623	0
		Prupe.7G139500	4		Gtr06g2625	0
		RC1G0105300	4		Gtr07g27951	0
		RC2G0179800	4		Gtr01g21343	0
		RC2G0181300	4		Gtr02g18373	0
		RC3G0136400	4		Gtr09g4185	1
		RC2G0180500	4		Gtr01g21389	1
		RC2G0181700	4		Gtr03g10951	1
		RC3G0070000	4		Gtr03g10952	1
		RC3G0136500	4		Gtr02g17371	2
		RC2G0180800	4		Gtr02g18344	2
		RC2G0179200	4		Gtr07g25647	3
		RC2G0181800	4		Gtr07g25648	3
		RC2G0179100	4		Gtr02g18285	3
		RC0G0176800	4		Gtr07g25667	4
		RC6G0478700	4		MABA000692	0
		RC0G0174400	4		MABA036545	0
		RC2G0181200	4		MABA038137	0
		RC2G0181000	4		MABA038149	0
		RC2G0179400	4		MABA038280	0
		RC2G0179300	5		MABA038364	0
		RC2G0179500	5		MABA003412	0
		RC4G0185400	6		MABA040949	0
		RC2G0184000	6		MABA044175	0
		RC1G0105100	8		MABA044176	0
		Ro01_G19818	4		MABA044182	0
		Ro01_G29699	4		MABA044542	0
		Ro06_G29164	4		MABA004090	0
		Ro01_G29718	5		MABA004092	0
		Ro01_G29700	7		MABA004132	0
		Ro01_G29716	8		MABA004133	0
		Ro01_G29698	18		MABA006077	0
		Average	4.7		MABA009179	0
	TNL	evm.TU.scaf_14.1806	1		MABA009201	0
		evm.TU.scaf_25.491	1		MABA009203	0
		evm.TU.scaf_28.968	1		MABA009207	0
		evm.TU.scaf_51.708	2		MABA009213	0
		evm.TU.scaf_14.2350	3		MABA009918	0
		evm.TU.scaf_25.428	3		MABA009919	0
		evm.TU.scaf_51.629	3		MABA009920	0
		evm.TU.scaf_51.88	3		MABA010173	0
		evm.TU.scaf_79.1483	3		MABA010175	0
		evm.TU.scaf_93.784	3		MABA010176	0
		evm.TU.scaf_14.1804	4		MABA010218	0
		evm.TU.scaf_14.1937	4		MABA010230	0
		evm.TU.scaf_14.2394	4		MABA010331	0
		evm.TU.scaf_14.2396	4		MABA011826	0
		evm.TU.scaf_4.1871	4		MABA013159	0
		evm.TU.scaf_51.56	4		MABA013163	0
		evm.TU.scaf_65.701	4		MABA013559	0
		evm.TU.scaf_66.312	4		MABA013564	0
		evm.TU.scaf_78.139	4		MABA013565	0
		evm.TU.scaf_78.140	4		MABA013567	0
		evm.TU.scaf_79.802	4		MABA013576	0
		evm.TU.scaf_14.1938	5		MABA013577	0
		evm.TU.scaf_25.447	5		MABA013579	0
		evm.TU.scaf_25.581	5		MABA013580	0
		evm.TU.scaf_30.340	5		MABA013822	0
		evm.TU.scaf_51.64	5		MABA013828	0
		evm.TU.scaf_73.151	5		MABA014661	0
		evm.TU.scaf_14.2364	6		MABA014665	0
		evm.TU.scaf_25.430	6		MABA015351	0
		evm.TU.scaf_4.2542	6		MABA015596	0
		evm.TU.scaf_88.83	6		MABA015838	0
		evm.TU.scaf_51.202	7		MABA017044	0
		evm.TU.scaf_30.139	8		MABA017736	0
		evm.TU.scaf_79.1484	9		MABA017737	0
		evm.TU.scaf_85.119	9		MABA017739	0
		evm.TU.scaf_25.656	16		MABA001426	0
		evm.TU.scaf_10.1031	31		MABA021600	0
		FvH4_7g32720	1		MABA021602	0
		FvH4_1g27020	1		MABA022369	0
		FvH4_5g34230	1		MABA023471	0
		FvH4_7g11580	3		MABA023472	0
		FvH4_1g07020	4		MABA023930	0
		FvH4_7g33140	4		MABA024637	0
		FvH4_1g22390	4		MABA024792	0
		FvH4_1g22520	4		MABA027562	0
		FvH4_2g20310	4		MABA028831	0
		FvH4_3g15720	4		MABA029489	0
		FvH4_1g15650	4		MABA029490	0
		FvH4_5g03630	4		MABA029491	0
		FvH4_5g07310	4		MABA003404	0
		FvH4_5g32970	4		MABA029497	0
		FvH4_6g04730	4		MABA029499	0
		FvH4_7g17700	4		MABA029562	0
		FvH4_7g21060	4		MABA029896	0
		FvH4_7g21230	4		MABA029899	0
		FvH4_7g32460	4		MABA029900	0
		FvH4_1g22380	5		MABA003407	1
		FvH4_7g32740	5		MABA033304	1
		FvH4_7g32760	5		MABA033537	1
		FvH4_2g17330	5		MABA036075	1
		FvH4_1g11570	5		MABA039156	1
		FvH4_2g27070	5		MABA039158	1
		FvH4_2g27370	5		MABA042482	1
		FvH4_3g10020	5		MABA004093	1
		FvH4_5g32990	5		MABA008060	1
		FvH4_5g34210	5		MABA008964	1
		FvH4_5g35770	5		MABA001292	1
		FvH4_5g38870	5		MABA010334	1
		FvH4_6g05610	5		MABA010705	1
		FvH4_7g12160	5		MABA010966	1
		FvH4_7g32440	5		MABA012374	1
		FvH4_2g38620	6		MABA001386	1
		FvH4_3g44580	6		MABA013563	1
		FvH4_6g03250	6		MABA001387	1
		FvH4_6g04250	6		MABA015592	1
		FvH4_7g09800	6		MABA015595	1
		FvH4_7g21070	6		MABA001388	1
		FvH4_7g28540	6		MABA018802	1
		FvH4_1g22540	7		MABA020414	1
		FvH4_3g44370	7		MABA023925	1
		FvH4_5g38540	7		MABA023931	1
		FvH4_1g16650	7		MABA001431	1
		FvH4_5g38680	7		MABA025787	1
		FvH4_6g34410	7		MABA027818	1
		FvH4_7g10520	7		MABA028825	1
		FvH4_7g32470	7		MABA029492	1
		FvH4_2g00540	8		MABA032102	1
		FvH4_2g02050	8		MABA033303	1
		FvH4_3g33030	8		MABA039426	2
		FvH4_3g36130	8		MABA039461	2
		FvH4_1g16620	8		MABA001384	2
		FvH4_6g01690	8		MABA015053	2
		FvH4_1g22370	8		MABA018079	2
		FvH4_7g28550	8		MABA018981	2
		FvH4_7g32480	9		MABA033751	3
		FvH4_1g16600	9		MABA040928	3
		FvH4_5g38600	9		MABA017395	3
		FvH4_7g10750	9		MABA018076	3
		FvH4_7g11160	12		MABA018983	3
		FvH4_7g11550	12		MABA033299	4
		FvH4_2g14320	13		MD08G1094300	0
		FvH4_3g44390	13		MD08G1097100	0
		FvH4_1g16640	14		MD05G1207800	0
		FvH4_2g27720	16		MD11G1063900	0
		Gtr07g26388	1		MD03G1016000	0
		Gtr01g23144	2		MD00G1120900	0
		Gtr08g20631	4		MD11G1067500	0
		Gtr01g23189	5		MD00G1203700	0
		Gtr04g12823	5		MD05G1050800	0
		Gtr01g23149	10		MD07G1044500	0
		Gtr01g23108	16		MD08G1094100	0
		MABA000812	1		MD02G1286900	0
		MABA032132	1		MD11G1064900	0
		MABA043910	1		MD03G1015300	0
		MABA009131	1		MD00G1070800	0
		MABA010045	1		MD07G1029400	0
		MABA011536	1		MD11G1031600	0
		MABA014782	1		MD03G1279600	0
		MABA018145	1		MD07G1050700	0
		MABA019400	1		MD15G1090000	0
		MABA028597	1		MD12G1128300	0
		MABA000445	2		MD14G1072500	0
		MABA041498	2		MD14G1072300	0
		MABA043555	2		MD14G1069100	0
		MABA044250	2		MD14G1068500	0
		MABA001691	2		MD08G1129500	0
		MABA009548	2		MD02G1069700	0
		MABA018089	2		MD17G1224300	0
		MABA019675	2		MD02G1277200	0
		MABA020757	2		MD11G1034100	0
		MABA021374	2		MD07G1258700	0
		MABA025316	2		MD07G1259200	0
		MABA025922	2		MD01G1187100	0
		MABA026193	2		MD07G1258600	0
		MABA032138	3		MD06G1152400	0
		MABA034671	3		MD11G1029800	0
		MABA036368	3		MD06G1156200	0
		MABA036370	3		MD01G1186600	0
		MABA040502	3		MD09G1164500	0
		MABA040798	3		MD06G1024500	0
		MABA000834	3		MD17G1163600	0
		MABA040804	3		MD09G1164200	0
		MABA040836	3		MD03G1026500	0
		MABA042598	3		MD03G1031800	0
		MABA001688	3		MD11G1078100	1
		MABA044286	3		MD03G1072200	1
		MABA001722	3		MD08G1093300	1
		MABA004887	3		MD11G1078300	1
		MABA007873	3		MD11G1078500	1
		MABA009162	3		MD05G1207400	1
		MABA009546	3		MD08G1098600	1
		MABA009555	3		MD11G1066900	1
		MABA011414	3		MD06G1156900	1
		MABA016420	3		MD02G1288600	1
		MABA017016	3		MD17G1056800	1
		MABA017501	3		MD03G1067300	1
		MABA017503	3		MD08G1130000	1
		MABA018092	3		MD07G1033700	1
		MABA020555	3		MD06G1154600	1
		MABA020727	3		MD08G1096800	1
		MABA021930	3		MD07G1056200	1
		MABA000496	3		MD03G1067800	1
		MABA022399	3		MD07G1040300	1
		MABA022402	3		MD05G1207700	1
		MABA023988	3		MD11G1043100	1
		MABA025312	3		MD08G1099900	1
		MABA025313	3		MD08G1042700	1
		MABA026149	3		MD11G1045100	1
		MABA026158	3		MD11G1045600	1
		MABA026199	3		MD07G1056600	1
		MABA030531	3		MD08G1128800	1
		MABA031769	4		MD02G1070900	1
		MABA031778	4		MD14G1231900	1
		MABA032124	4		MD03G1279100	1
		MABA032769	4		MD14G1068900	1
		MABA000816	4		MD08G1110700	1
		MABA034941	4		MD02G1307600	1
		MABA036373	4		MD05G1174900	1
		MABA039371	4		MD14G1072100	1
		MABA040043	4		MD01G1186800	1
		MABA040044	4		MD02G1141100	1
		MABA040802	4		MD06G1152800	1
		MABA041500	4		MD10G1003800	1
		MABA005000	4		MD06G1154100	1
		MABA005398	4		MD07G1251200	1
		MABA007877	4		MD05G1024900	1
		MABA007888	4		MD04G1238000	1
		MABA009132	4		MD06G1024300	1
		MABA009139	4		MD08G1045100	2
		MABA009541	4		MD05G1243400	2
		MABA009553	4		MD11G1032000	2
		MABA009558	4		MD11G1011700	2
		MABA010881	4		MD02G1075200	2
		MABA010913	4		MD11G1040600	2
		MABA011412	4		MD07G1045100	2
		MABA011416	4		MD15G1035600	2
		MABA011419	4		MD02G1314300	2
		MABA016202	4		MD12G1126800	2
		MABA000457	4		MD11G1044500	2
		MABA019396	4		MD03G1048000	2
		MABA000464	4		MD00G1174600	2
		MABA020554	4		MD07G1015700	2
		MABA023261	4		MD03G1054300	2
		MABA023977	4		MD02G1071400	2
		MABA023997	4		MD17G1030800	2
		MABA024763	4		MD12G1180400	2
		MABA000504	4		MD03G1045400	2
		MABA025309	4		MD14G1049100	2
		MABA000522	4		MD00G1206000	2
		MABA026201	4		MD17G1267900	2
		MABA027128	4		MD03G1025500	2
		MABA027736	4		MD03G1024900	2
		MABA030217	4		MD03G1071300	2
		MABA030835	4		MD11G1077200	3
		MABA030837	4		MD11G1050800	3
		MABA030848	4		MD11G1051100	3
		MABA030850	5		MD00G1120600	3
		MABA031821	5		MD06G1155800	3
		MABA033666	5		MD11G1033600	3
		MABA040863	5		MD08G1094800	3
		MABA006460	5		MD05G1175900	3
		MABA000447	5		MD03G1280200	3
		MABA007341	5		MD04G1211200	3
		MABA007439	5		MD06G1153100	3
		MABA000453	5		MD12G1256300	3
		MABA009547	5		MD10G1169700	3
		MABA000454	5		MD07G1029000	3
		MABA014803	5		MD07G1092600	3
		MABA016841	5		MD03G1026000	3
		MABA018733	5		MD11G1069800	4
		MABA020730	5		MD11G1051600	4
		MABA020753	5		MD11G1050600	4
		MABA022852	5		MD11G1041100	4
		MABA023976	5		MD11G1030400	4
		MABA025315	5		MD08G1047100	4
		MABA025447	5		MD07G1259300	4
		MABA032134	6		MD08G1043000	4
		MABA014802	6		MD00G1168000	5
		MABA007870	7		MD11G1047000	5
		MABA023993	7		MD11G1034400	5
		MABA016371	16		MD11G1033200	5
		MD12G1010100	1		MD00G1121200	5
		MD10G1297400	1		MD11G1077700	5
		MD15G1179600	1		MD11G1070400	6
		MD15G1103700	2		MD00G1168300	6
		MD10G1072400	2		MD15G1042600	6
		MD00G1027000	2		MD11G1030500	6
		MD05G1136700	2		MD11G1031300	6
		MD02G1098100	2		MD11G1043500	6
		MD02G1041300	2		MD11G1054600	7
		MD09G1045100	3		MD11G1063800	7
		MD07G1102800	3		MD03G1278800	7
		MD07G1073500	3		MD03G1006200	9
		MD02G1260400	3		MD07G1057100	13
		MD05G1137400	3		MD03G1015900	14
		MD02G1109700	3		MD07G1057200	14
		MD07G1260000	3		MD03G1052500	14
		MD10G1034400	3		MD11G1056000	15
		MD00G1125900	3		PARG25152	0
		MD05G1141700	3		PARG25351	0
		MD10G1140900	3		PARG25357	0
		MD02G1264800	3		PARG25364	0
		MD05G1022400	3		PARG25371	0
		MD16G1082700	3		PARG25372	0
		MD01G1190500	3		PARG02302	0
		MD17G1275900	3		PARG30355	0
		MD10G1020100	3		PARG01493	0
		MD08G1175900	3		PARG08757	0
		MD15G1104000	3		PARG08760	0
		MD07G1079300	3		PARG11106	0
		MD10G1018500	3		PARG15212	0
		MD10G1006900	3		PARG15312	0
		MD01G1191400	3		PARG15400	0
		MD02G1045300	3		PARG01948	0
		MD08G1203600	3		PARG16486	0
		MD12G1125200	4		PARG16702	0
		MD10G1020900	4		PARG16852	0
		MD00G1158700	4		PARG16917	0
		MD07G1242100	4		PARG16918	0
		MD05G1018900	4		PARG19301	0
		MD05G1022800	4		PARG19379	0
		MD02G1306600	4		PARG21218	0
		MD05G1002300	4		PARG21703	0
		MD12G1074900	4		PARG21711	0
		MD16G1140700	4		PARG22599	0
		MD10G1007300	4		PARG22605	0
		MD15G1182500	4		PARG22607	0
		MD01G1188900	4		PARG22612	0
		MD10G1136100	4		PARG22993	0
		MD12G1248800	4		PARG22994	0
		MD17G1275400	4		PARG02300	1
		MD17G1277700	4		PARG23947	1
		MD02G1055500	4		PARG28752	1
		MD10G1006800	4		PARG30353	1
		MD02G1044300	4		PARG02388	1
		MD02G1278900	4		PARG04321	1
		MD10G1137700	4		PARG08801	1
		MD00G1020700	4		PARG12592	1
		MD07G1079200	4		PARG15350	1
		MD17G1276600	4		PARG16397	1
		MD05G1317700	4		PARG16406	1
		MD02G1115300	4		PARG16473	1
		MD07G1123900	4		PARG16525	1
		MD17G1025900	4		PARG16630	1
		MD02G1041700	4		PARG01953	1
		MD02G1042000	4		PARG16805	1
		MD05G1316700	4		PARG16811	1
		MD02G1039200	5		PARG16834	1
		MD10G1019200	5		PARG16915	1
		MD07G1112300	5		PARG02293	1
		MD02G1306700	5		PARG17761	1
		MD07G1102200	5		PARG17764	1
		MD10G1136600	5		PARG21357	1
		MD12G1193200	5		PARG21684	1
		MD02G1040600	5		PARG22582	1
		MD10G1039000	5		PARG22597	1
		MD05G1126000	5		PARG22602	1
		MD10G1040800	5		PARG22609	1
		MD02G1302100	5		PARG22614	1
		MD02G1307200	5		PARG22692	1
		MD10G1039200	5		PARG22988	1
		MD05G1125400	5		PARG22992	1
		MD02G1026100	5		PARG22997	1
		MD02G1024400	5		PARG01244	2
		MD04G1200400	5		PARG27260	2
		MD04G1011700	5		PARG03716	2
		MD02G1115400	5		PARG03725	2
		MD04G1022500	6		PARG03751	2
		MD04G1015000	6		PARG03764	2
		MD10G1035000	6		PARG03772	2
		MD04G1036400	6		PARG03800	2
		MD02G1053600	6		PARG03811	2
		MD15G1376300	6		PARG01907	2
		MD05G1137900	6		PARG08765	2
		MD02G1306900	6		PARG09017	2
		MD08G1018200	6		PARG15339	2
		MD17G1072500	6		PARG15342	2
		MD05G1145200	6		PARG15383	2
		MD01G1189200	6		PARG16403	2
		MD05G1100200	7		PARG16661	2
		MD15G1377300	7		PARG16909	2
		MD00G1011700	7		PARG21162	2
		MD04G1035600	7		PARG02294	2
		MD10G1018900	7		PARG22213	2
		MD10G1015300	8		PARG02297	2
		MD09G1044800	8		PARG04322	3
		MD17G1192900	8		PARG15351	3
		MD09G1024200	8		PARG15352	3
		MD10G1021000	8		PARG15404	3
		MD10G1038700	9		PARG16921	3
		MD02G1063800	9		PARG29976	4
		MD05G1316000	9		PARG03760	4
		MD10G1135300	9		PARG04668	4
		MD05G1152200	9		PARG16371	4
		MD05G1151200	9		PARG16558	4
		MD05G1140600	9		PARG16796	4
		MD02G1099000	11		PARG21705	4
		MD09G1039600	11		PARG30351	5
		MD02G1053100	11		PARG03761	5
		MD10G1232400	11		PARG05736	5
		PARG25689	1		PARG08665	5
		PARG08964	1		PARG08796	5
		PARG17182	1		PARG08803	5
		PARG20787	1		PARG05521	6
		PARG08619	2		PARG01942	6
		PARG20744	2		PARG05445	8
		PARG21401	2		PARG17721	8
		PARG21406	2		PARG03817	9
		PARG22689	2		PARG16713	11
		PARG22864	2		PARG04317	15
		PARG28570	3		Pav_co4008969.1_g010.1.br	0
		PARG16931	3		Pav_sc0000147.1_g070.1.br	0
		PARG17802	3		Pav_sc0000162.1_g430.1.br	0
		PARG20128	3		Pav_sc0000170.1_g130.1.mk	0
		PARG21396	3		Pav_co4060495.1_g010.1.br	0
		PARG21690	3		Pav_sc0000257.1_g430.1.br	0
		PARG22315	3		Pav_sc0000257.1_g460.1.br	0
		PARG23213	4		Pav_sc0000302.1_g010.1.br	0
		PARG23215	4		Pav_sc0000304.1_g160.1.mk	0
		PARG25858	4		Pav_sc0000387.1_g020.1.br	0
		PARG30410	4		Pav_sc0000439.1_g020.1.br	0
		PARG06221	4		Pav_sc0000501.1_g060.1.br	0
		PARG06222	4		Pav_sc0000501.1_g150.1.br	0
		PARG06226	4		Pav_sc0000501.1_g190.1.mk	0
		PARG08823	4		Pav_sc0000502.1_g500.1.br	0
		PARG08852	4		Pav_sc0000713.1_g060.1.br	0
		PARG08880	4		Pav_sc0000861.1_g100.1.br	0
		PARG08925	4		Pav_sc0000882.1_g120.1.br	0
		PARG02600	4		Pav_sc0001141.1_g050.1.br	0
		PARG09002	4		Pav_sc0001141.1_g240.1.br	0
		PARG16128	4		Pav_sc0001196.1_g1460.1.br	0
		PARG16132	4		Pav_sc0001339.1_g030.1.br	0
		PARG16933	4		Pav_sc0001369.1_g640.1.br	0
		PARG16942	4		Pav_sc0001369.1_g670.1.br	0
		PARG16960	4		Pav_sc0001524.1_g050.1.mk	0
		PARG16975	4		Pav_sc0001928.1_g010.1.br	0
		PARG17191	4		Pav_sc0001985.1_g070.1.br	0
		PARG20701	4		Pav_sc0002136.1_g160.1.br	0
		PARG20704	4		Pav_sc0002136.1_g250.1.br	0
		PARG21282	4		Pav_sc0002237.1_g030.1.br	0
		PARG22034	4		Pav_sc0002296.1_g060.1.br	0
		PARG22115	4		Pav_sc0002383.1_g070.1.mk	0
		PARG22129	4		Pav_sc0002401.1_g040.1.br	0
		PARG22134	4		Pav_sc0002474.1_g150.1.br	0
		PARG22175	4		Pav_sc0002504.1_g040.1.br	0
		PARG22301	4		Pav_sc0002684.1_g030.1.br	0
		PARG22410	4		Pav_sc0003386.1_g040.1.br	0
		PARG22495	4		Pav_sc0003823.1_g140.1.br	0
		PARG22688	4		Pav_sc0003946.1_g010.1.br	0
		PARG22914	4		Pav_sc0003946.1_g020.1.br	0
		PARG22917	4		Pav_sc0000136.1_g120.1.br	0
		PARG00749	5		Pav_sc0003965.1_g010.1.br	0
		PARG04795	5		Pav_sc0005591.1_g020.1.mk	0
		PARG25345	5		Pav_sc0005745.1_g010.1.mk	0
		PARG25530	5		Pav_sc0006188.1_g030.1.br	0
		PARG26233	5		Pav_sc0000136.1_g190.1.br	0
		PARG07585	5		Pav_sc0006661.1_g050.1.br	0
		PARG08827	5		Pav_sc0009370.1_g040.1.br	0
		PARG08855	5		Pav_sc0010946.1_g010.1.br	0
		PARG08882	5		Pav_sc0011551.1_g010.1.br	0
		PARG08933	5		Pav_sc0011762.1_g010.1.mk	0
		PARG16134	5		Pav_sc0000136.1_g200.1.br	1
		PARG16936	5		Pav_sc0000147.1_g040.1.br	1
		PARG16958	5		Pav_sc0000207.1_g080.1.mk	1
		PARG17055	5		Pav_sc0000207.1_g120.1.br	1
		PARG17064	5		Pav_sc0000207.1_g230.1.br	1
		PARG17177	5		Pav_sc0000239.1_g020.1.br	1
		PARG17450	5		Pav_sc0000257.1_g990.1.br	1
		PARG17462	5		Pav_sc0000503.1_g120.1.br	1
		PARG17799	5		Pav_sc0000647.1_g030.1.br	1
		PARG17804	5		Pav_sc0000882.1_g090.1.br	1
		PARG17876	5		Pav_sc0000967.1_g100.1.br	1
		PARG17882	5		Pav_sc0001111.1_g240.1.mk	1
		PARG17961	5		Pav_sc0000100.1_g540.1.mk	1
		PARG20633	5		Pav_sc0001347.1_g030.1.br	1
		PARG20705	5		Pav_sc0001695.1_g020.1.mk	1
		PARG04305	5		Pav_sc0001988.1_g040.1.br	1
		PARG21403	5		Pav_sc0002136.1_g210.1.br	1
		PARG04642	5		Pav_sc0002388.1_g090.1.br	1
		PARG22168	5		Pav_sc0003155.1_g060.1.br	1
		PARG22171	5		Pav_sc0003515.1_g210.1.br	1
		PARG22252	5		Pav_sc0003687.1_g030.1.mk	1
		PARG04643	5		Pav_sc0004349.1_g010.1.mk	1
		PARG22403	5		Pav_sc0004383.1_g150.1.br	1
		PARG22413	5		Pav_sc0004383.1_g180.1.br	1
		PARG08895	6		Pav_sc0005193.1_g040.1.mk	1
		PARG08943	6		Pav_sc0005518.1_g010.1.br	1
		PARG14604	6		Pav_sc0005659.1_g010.1.mk	1
		PARG03465	6		Pav_sc0010217.1_g020.1.mk	1
		PARG04005	6		Pav_sc0000207.1_g190.1.br	2
		PARG20632	6		Pav_sc0000532.1_g040.1.br	2
		PARG21957	6		Pav_sc0000582.1_g120.1.mk	2
		PARG22152	6		Pav_sc0000095.1_g1050.1.mk	2
		PARG22267	6		Pav_sc0001059.1_g090.1.br	2
		PARG00750	7		Pav_sc0001141.1_g020.1.br	2
		PARG08962	7		Pav_sc0001196.1_g1390.1.br	2
		PARG09788	7		Pav_sc0001339.1_g010.1.br	2
		PARG22138	7		Pav_sc0001695.1_g010.1.br	2
		PARG08854	8		Pav_sc0002401.1_g080.1.br	2
		PARG08776	9		Pav_sc0000123.1_g840.1.br	2
		PARG08901	9		Pav_sc0007841.1_g010.1.br	2
		PARG22693	9		Pav_sc0000582.1_g110.1.br	3
		PARG09982	10		Pav_sc0001059.1_g180.1.mk	3
		PARG26399	11		Pav_sc0000102.1_g020.1.br	3
		PARG04293	11		Pav_sc0010662.1_g020.1.br	3
		PARG08857	12		GWHGAAYT046323	0
		PARG22197	12		GWHGAAYT047389	0
		PARG22110	13		GWHGAAYT006255	0
		PARG21404	25		GWHGAAYT049936	0
		Pav_sc0000595.1_g920.1.br	1		GWHGAAYT050027	0
		Pav_sc0000863.1_g530.1.br	1		GWHGAAYT051027	0
		Pav_sc0001323.1_g470.1.br	1		GWHGAAYT051900	0
		Pav_sc0002282.1_g010.1.mk	1		GWHGAAYT051917	0
		Pav_sc0004298.1_g070.1.mk	1		GWHGAAYT006436	0
		Pav_sc0004356.1_g020.1.br	1		GWHGAAYT006689	0
		Pav_sc0005314.1_g010.1.mk	1		GWHGAAYT002387	0
		Pav_sc0007100.1_g040.1.br	1		GWHGAAYT006812	0
		Pav_sc0000829.1_g230.1.mk	2		GWHGAAYT011988	0
		Pav_sc0001413.1_g160.1.br	2		GWHGAAYT011990	0
		Pav_sc0004298.1_g150.1.mk	2		GWHGAAYT017308	0
		Pav_sc0009731.1_g010.1.br	2		GWHGAAYT017340	0
		Pav_sc0012000.1_g010.1.mk	2		GWHGAAYT028373	0
		Pav_sc0000412.1_g460.1.mk	3		GWHGAAYT034000	0
		Pav_sc0000620.1_g090.1.br	3		GWHGAAYT034127	0
		Pav_sc0000863.1_g040.1.br	3		GWHGAAYT034367	0
		Pav_sc0001037.1_g080.1.br	3		GWHGAAYT034443	0
		Pav_sc0001171.1_g420.1.mk	3		GWHGAAYT040627	0
		Pav_sc0001251.1_g080.1.br	3		GWHGAAYT040630	0
		Pav_sc0001323.1_g340.1.mk	3		GWHGAAYT042974	0
		Pav_sc0002960.1_g060.1.br	3		GWHGAAYT006254	1
		Pav_sc0003292.1_g020.1.mk	3		GWHGAAYT044659	1
		Pav_sc0004001.1_g040.1.br	3		GWHGAAYT044661	1
		Pav_sc0000377.1_g370.1.mk	3		GWHGAAYT045685	1
		Pav_sc0011189.1_g020.1.mk	3		GWHGAAYT047375	1
		Pav_sc0000451.1_g200.1.mk	4		GWHGAAYT047466	1
		Pav_sc0000549.1_g460.1.br	4		GWHGAAYT047517	1
		Pav_sc0000108.1_g010.1.mk	4		GWHGAAYT050029	1
		Pav_sc0000629.1_g060.1.mk	4		GWHGAAYT006258	1
		Pav_sc0000714.1_g190.1.br	4		GWHGAAYT051038	1
		Pav_sc0000863.1_g590.1.mk	4		GWHGAAYT051481	1
		Pav_sc0001037.1_g100.1.br	4		GWHGAAYT051512	1
		Pav_sc0001323.1_g610.1.br	4		GWHGAAYT051911	1
		Pav_sc0001836.1_g160.1.mk	4		GWHGAAYT051915	1
		Pav_sc0002136.1_g030.1.mk	4		GWHGAAYT051962	1
		Pav_sc0002136.1_g040.1.mk	4		GWHGAAYT054861	1
		Pav_sc0002327.1_g440.1.mk	4		GWHGAAYT054862	1
		Pav_sc0002659.1_g130.1.br	4		GWHGAAYT054868	1
		Pav_sc0000205.1_g210.1.br	4		GWHGAAYT058128	1
		Pav_sc0003183.1_g100.1.mk	4		GWHGAAYT058641	1
		Pav_sc0003604.1_g020.1.mk	4		GWHGAAYT059097	1
		Pav_sc0003684.1_g030.1.mk	4		GWHGAAYT006346	1
		Pav_sc0003756.1_g020.1.br	4		GWHGAAYT006347	1
		Pav_sc0003878.1_g010.1.br	4		GWHGAAYT001799	1
		Pav_sc0000370.1_g080.1.mk	4		GWHGAAYT006663	1
		Pav_sc0004175.1_g040.1.mk	4		GWHGAAYT001804	1
		Pav_sc0005314.1_g060.1.br	4		GWHGAAYT006670	1
		Pav_sc0006168.1_g030.1.mk	4		GWHGAAYT006791	1
		Pav_sc0006256.1_g010.1.mk	4		GWHGAAYT006796	1
		Pav_sc0006347.1_g040.1.br	4		GWHGAAYT006801	1
		Pav_sc0007648.1_g020.1.mk	4		GWHGAAYT009062	1
		Pav_sc0000054.1_g610.1.mk	4		GWHGAAYT011982	1
		Pav_sc0000384.1_g080.1.mk	4		GWHGAAYT011987	1
		Pav_sc0000407.1_g110.1.mk	5		GWHGAAYT005965	1
		Pav_sc0000412.1_g370.1.mk	5		GWHGAAYT017287	1
		Pav_sc0000491.1_g160.1.br	5		GWHGAAYT019247	1
		Pav_sc0001037.1_g050.1.mk	5		GWHGAAYT019272	1
		Pav_sc0001129.1_g130.1.mk	5		GWHGAAYT026104	1
		Pav_sc0001323.1_g1190.1.br	5		GWHGAAYT005970	1
		Pav_sc0002118.1_g030.1.mk	5		GWHGAAYT031646	1
		Pav_sc0003716.1_g050.1.br	5		GWHGAAYT006159	1
		Pav_sc0003974.1_g100.1.br	5		GWHGAAYT034275	1
		Pav_sc0000384.1_g050.1.br	5		GWHGAAYT034447	1
		Pav_sc0000412.1_g470.1.br	6		GWHGAAYT034541	1
		Pav_sc0000491.1_g150.1.br	6		GWHGAAYT034755	1
		Pav_sc0001278.1_g030.1.br	6		GWHGAAYT034758	1
		Pav_sc0001323.1_g490.1.br	6		GWHGAAYT034801	1
		Pav_sc0000595.1_g1070.1.br	7		GWHGAAYT006162	1
		Pav_sc0000863.1_g490.1.br	7		GWHGAAYT040453	1
		Pav_sc0001106.1_g430.1.br	7		GWHGAAYT040952	1
		Pav_sc0004613.1_g010.1.br	7		GWHGAAYT044657	1
		Pav_sc0000069.1_g770.1.br	8		GWHGAAYT001183	2
		Pav_sc0000205.1_g030.1.br	8		GWHGAAYT047369	2
		Pav_sc0001323.1_g1060.1.br	8		GWHGAAYT051685	2
		Pav_sc0004999.1_g090.1.br	8		GWHGAAYT006336	2
		Pav_sc0008149.1_g010.1.br	8		GWHGAAYT006342	2
		Pav_sc0000205.1_g190.1.br	9		GWHGAAYT006356	2
		GWHGAAYT042274	2		GWHGAAYT006529	2
		GWHGAAYT042283	2		GWHGAAYT032282	2
		GWHGAAYT032033	2		GWHGAAYT033850	2
		GWHGAAYT001822	3		GWHGAAYT006161	2
		GWHGAAYT034135	3		GWHGAAYT034577	2
		GWHGAAYT037779	3		GWHGAAYT034583	2
		GWHGAAYT040585	3		GWHGAAYT035129	2
		GWHGAAYT040589	3		GWHGAAYT042556	2
		GWHGAAYT041670	3		GWHGAAYT053293	3
		GWHGAAYT042233	3		GWHGAAYT006688	3
		GWHGAAYT042275	3		GWHGAAYT006690	3
		GWHGAAYT043952	3		GWHGAAYT019946	3
		GWHGAAYT043960	3		GWHGAAYT030359	3
		GWHGAAYT047840	3		GWHGAAYT031565	3
		GWHGAAYT047907	3		GWHGAAYT034069	3
		GWHGAAYT048181	3		GWHGAAYT034364	3
		GWHGAAYT050039	3		GWHGAAYT034543	3
		GWHGAAYT050052	3		GWHGAAYT046311	4
		GWHGAAYT052878	3		GWHGAAYT047576	4
		GWHGAAYT052879	3		GWHGAAYT047654	4
		GWHGAAYT058621	3		GWHGAAYT048054	4
		GWHGAAYT001827	3		GWHGAAYT006343	4
		GWHGAAYT003971	3		GWHGAAYT006487	4
		GWHGAAYT001833	3		GWHGAAYT006490	4
		GWHGAAYT004023	3		GWHGAAYT006497	4
		GWHGAAYT004050	3		GWHGAAYT011459	4
		GWHGAAYT023651	3		GWHGAAYT011460	4
		GWHGAAYT023656	3		GWHGAAYT034613	4
		GWHGAAYT001845	3		GWHGAAYT006450	5
		GWHGAAYT030933	3		GWHGAAYT006549	5
		GWHGAAYT031854	3		GWHGAAYT006662	5
		GWHGAAYT032034	3		GWHGAAYT006672	5
		GWHGAAYT033609	3		GWHGAAYT014159	5
		GWHGAAYT034138	4		GWHGAAYT019812	5
		GWHGAAYT034140	4		GWHGAAYT034362	5
		GWHGAAYT034151	4		GWHGAAYT034519	5
		GWHGAAYT002493	4		GWHGAAYT034790	5
		GWHGAAYT037629	4		GWHGAAYT006717	6
		GWHGAAYT037658	4		GWHGAAYT006794	6
		GWHGAAYT037748	4		GWHGAAYT031558	6
		GWHGAAYT038076	4		GWHGAAYT031674	6
		GWHGAAYT038117	4		GWHGAAYT006448	7
		GWHGAAYT002495	4		GWHGAAYT006480	7
		GWHGAAYT040564	4		GWHGAAYT006793	7
		GWHGAAYT040592	4		GWHGAAYT034588	7
		GWHGAAYT040598	4		GWHGAAYT039062	7
		GWHGAAYT040604	4		GWHGAAYT047474	8
		GWHGAAYT040608	4		GWHGAAYT055866	10
		GWHGAAYT042174	4		GWHGAAYT006722	10
		GWHGAAYT042177	4		GWHGAAYT033834	10
		GWHGAAYT042227	4		GWHGAAYT034628	10
		GWHGAAYT042236	4		GWHGAAYT034709	15
		GWHGAAYT002509	4		GWHGAAYT047513	16
		GWHGAAYT049332	4		GWHGAAYT040012	17
		GWHGAAYT049851	4		Prupe.6G153400	0
		GWHGAAYT002514	4		Prupe.6G200900	0
		GWHGAAYT050054	4		Prupe.7G062200	0
		GWHGAAYT053597	4		Prupe.7G062500	0
		GWHGAAYT056782	4		Prupe.7G062600	0
		GWHGAAYT002675	4		Prupe.7G063000	0
		GWHGAAYT004076	4		Prupe.7G160100	0
		GWHGAAYT011447	4		Prupe.8G007600	0
		GWHGAAYT020407	4		Prupe.8G008500	0
		GWHGAAYT021200	4		Prupe.8G008700	0
		GWHGAAYT001842	4		Prupe.8G009000	0
		GWHGAAYT025187	4		Prupe.8G009400	0
		GWHGAAYT028035	4		Prupe.8G009600	0
		GWHGAAYT030890	4		Prupe.8G010200	0
		GWHGAAYT030900	4		Prupe.8G010600	0
		GWHGAAYT030913	4		Prupe.8G010700	0
		GWHGAAYT030916	4		Prupe.8G012100	0
		GWHGAAYT030920	4		Prupe.8G077100	0
		GWHGAAYT030926	4		Prupe.8G077200	0
		GWHGAAYT030946	4		Prupe.8G077500	0
		GWHGAAYT030956	4		Prupe.8G077600	0
		GWHGAAYT002403	4		Prupe.8G127100	0
		GWHGAAYT030959	4		Prupe.8G127300	0
		GWHGAAYT031298	4		Prupe.8G132500	0
		GWHGAAYT002404	4		Prupe.1G524900	0
		GWHGAAYT032035	4		Prupe.1G528800	0
		GWHGAAYT033605	4		Prupe.1G545000	0
		GWHGAAYT033642	4		Prupe.1G545200	0
		GWHGAAYT034148	5		Prupe.2G011000	0
		GWHGAAYT034153	5		Prupe.2G011500	0
		GWHGAAYT034155	5		Prupe.2G013800	0
		GWHGAAYT034193	5		Prupe.2G014100	0
		GWHGAAYT035383	5		Prupe.2G022400	0
		GWHGAAYT037660	5		Prupe.2G023600	0
		GWHGAAYT040562	5		Prupe.2G028000	0
		GWHGAAYT040590	5		Prupe.2G040500	0
		GWHGAAYT002498	5		Prupe.2G040700	0
		GWHGAAYT042237	5		Prupe.2G043200	0
		GWHGAAYT042260	5		Prupe.2G046000	0
		GWHGAAYT042285	5		Prupe.2G046400	0
		GWHGAAYT043966	5		Prupe.2G046700	0
		GWHGAAYT047717	5		Prupe.2G052200	0
		GWHGAAYT048166	5		Prupe.2G053800	0
		GWHGAAYT048172	5		Prupe.2G054300	0
		GWHGAAYT048174	5		Prupe.2G054700	0
		GWHGAAYT048184	5		Prupe.2G274900	0
		GWHGAAYT049895	5		Prupe.2G283300	0
		GWHGAAYT002626	5		Prupe.3G092700	0
		GWHGAAYT002628	5		Prupe.3G100000	0
		GWHGAAYT002720	5		Prupe.4G009300	0
		GWHGAAYT003912	5		Prupe.4G149700	0
		GWHGAAYT003980	5		Prupe.4G149800	0
		GWHGAAYT004046	5		Prupe.4G284000	0
		GWHGAAYT009971	5		Prupe.4G284800	0
		GWHGAAYT012786	5		Prupe.5G025000	0
		GWHGAAYT020414	5		Prupe.5G025100	0
		GWHGAAYT023633	5		Prupe.5G025200	0
		GWHGAAYT028028	5		Prupe.5G025400	0
		GWHGAAYT030909	5		Prupe.5G025500	0
		GWHGAAYT031432	5		Prupe.5G025600	0
		GWHGAAYT031438	5		Prupe.5G227800	0
		GWHGAAYT031450	5		Prupe.1G048500	1
		GWHGAAYT031453	5		Prupe.6G194900	1
		GWHGAAYT031858	5		Prupe.6G199100	1
		GWHGAAYT031951	5		Prupe.6G199700	1
		GWHGAAYT031964	5		Prupe.6G199800	1
		GWHGAAYT032003	5		Prupe.6G200200	1
		GWHGAAYT033069	5		Prupe.1G049900	1
		GWHGAAYT033658	5		Prupe.6G201100	1
		GWHGAAYT034149	6		Prupe.7G062700	1
		GWHGAAYT042169	6		Prupe.1G051800	1
		GWHGAAYT043961	6		Prupe.8G009500	1
		GWHGAAYT048158	6		Prupe.8G010000	1
		GWHGAAYT002512	6		Prupe.8G117900	1
		GWHGAAYT050046	6		Prupe.1G159600	1
		GWHGAAYT003884	6		Prupe.1G163600	1
		GWHGAAYT001838	6		Prupe.1G163700	1
		GWHGAAYT023650	6		Prupe.1G195100	1
		GWHGAAYT025056	6		Prupe.1G217800	1
		GWHGAAYT030970	6		Prupe.1G217900	1
		GWHGAAYT031297	6		Prupe.1G529000	1
		GWHGAAYT039164	7		Prupe.1G041300	1
		GWHGAAYT042335	7		Prupe.2G011400	1
		GWHGAAYT056874	7		Prupe.2G013900	1
		GWHGAAYT056876	7		Prupe.1G043100	1
		GWHGAAYT003881	7		Prupe.2G023500	1
		GWHGAAYT004128	7		Prupe.2G037800	1
		GWHGAAYT008642	7		Prupe.2G046900	1
		GWHGAAYT008652	7		Prupe.2G054500	1
		GWHGAAYT028540	7		Prupe.1G046700	1
		GWHGAAYT031455	7		Prupe.2G117200	1
		GWHGAAYT031861	7		Prupe.2G117400	1
		GWHGAAYT031883	7		Prupe.2G119900	1
		GWHGAAYT031954	7		Prupe.3G082400	1
		GWHGAAYT042281	8		Prupe.1G047700	1
		GWHGAAYT042331	8		Prupe.3G085000	1
		GWHGAAYT042346	8		Prupe.3G086700	1
		GWHGAAYT050043	8		Prupe.4G284300	1
		GWHGAAYT053608	8		Prupe.4G285100	1
		GWHGAAYT014907	8		Prupe.4G285500	1
		GWHGAAYT031962	8		Prupe.1G048000	1
		GWHGAAYT032005	8		Prupe.5G025300	1
		GWHGAAYT032006	8		Prupe.5G111200	1
		GWHGAAYT002469	8		Prupe.6G129800	1
		GWHGAAYT035387	9		Prupe.6G130000	1
		GWHGAAYT036515	9		Prupe.1G010700	2
		GWHGAAYT042271	9		Prupe.6G146400	2
		GWHGAAYT053128	9		Prupe.6G199400	2
		GWHGAAYT053590	9		Prupe.6G199500	2
		GWHGAAYT053595	9		Prupe.6G243400	2
		GWHGAAYT053604	9		Prupe.6G243700	2
		GWHGAAYT002624	9		Prupe.8G008900	2
		GWHGAAYT002673	9		Prupe.8G079800	2
		GWHGAAYT003982	9		Prupe.8G132100	2
		GWHGAAYT005573	9		Prupe.1G235500	2
		GWHGAAYT032208	9		Prupe.1G538500	2
		GWHGAAYT042080	10		Prupe.1G545300	2
		GWHGAAYT004035	10		Prupe.2G014000	2
		GWHGAAYT053588	11		Prupe.2G022500	2
		GWHGAAYT057128	11		Prupe.2G046300	2
		GWHGAAYT030924	11		Prupe.1G043700	2
		GWHGAAYT043964	12		Prupe.2G051100	2
		GWHGAAYT033992	12		Prupe.2G067500	2
		GWHGAAYT050045	13		Prupe.2G111700	2
		GWHGAAYT007161	13		Prupe.2G111800	2
		GWHGAAYT010504	13		Prupe.2G117700	2
		GWHGAAYT002510	14		Prupe.3G089000	2
		GWHGAAYT056870	15		Prupe.3G089200	2
		GWHGAAYT030188	16		Prupe.3G089400	2
		GWHGAAYT002470	17		Prupe.1G047900	2
		GWHGAAYT053610	20		Prupe.6G146200	2
		Prupe.I002100.	1		Prupe.1G052200	3
		Prupe.2G059400	1		Prupe.1G164000	3
		Prupe.1G161800	1		Prupe.2G022900	3
		Prupe.7G012000	1		Prupe.2G053700	3
		Prupe.8G173700	1		Prupe.4G286000	3
		Prupe.I002300.	2		Prupe.2G117300	4
		Prupe.1G539800	2		Prupe.3G087900	4
		Prupe.1G524000	3		Prupe.3G088000	5
		Prupe.2G056100	3		Prupe.1G163800	6
		Prupe.2G057600	3		Prupe.1G011000	6
		Prupe.2G057800	3		RC7G0465900	0
		Prupe.2G113200	3		RC2G0430300	0
		Prupe.1G162200	3		RC7G0309000	0
		Prupe.4G224500	3		RC2G0294800	0
		Prupe.4G227000	3		RC7G0321800	0
		Prupe.6G152300	3		RC7G0488400	0
		Prupe.7G065600	3		RC2G0425100	0
		Prupe.8G005300	3		RC2G0428800	0
		Prupe.1G165300	3		RC7G0320600	0
		Prupe.8G023100	3		RC1G0046700	0
		Prupe.8G108500	3		RC2G0402100	0
		Prupe.8G109000	3		RC1G0041300	0
		Prupe.8G109500	3		RC2G0587100	0
		Prupe.8G110600	3		RC7G0469600	0
		Prupe.8G111200	3		RC1G0461500	0
		Prupe.1G523900	3		RC5G0343700	0
		Prupe.8G111500	3		RC7G0463900	0
		Prupe.8G112100	3		RC1G0441100	0
		Prupe.8G119800	3		RC7G0460600	0
		Prupe.8G120400	3		RC7G0487800	0
		Prupe.8G185200	4		RC7G0429700	0
		Prupe.8G237200	4		RC7G0475200	0
		Prupe.I001800.	4		RC7G0468400	0
		Prupe.1G550800	4		RC7G0464500	0
		Prupe.2G018300	4		RC1G0454600	0
		Prupe.2G045200	4		RC1G0292300	0
		Prupe.2G055700	4		RC7G0470500	0
		Prupe.2G057100	4		RC2G0589000	0
		Prupe.1G161700	4		RC7G0466700	0
		Prupe.2G059000	4		RC7G0429900	0
		Prupe.2G059200	4		RC3G0044100	0
		Prupe.2G101900	4		RC2G0588700	0
		Prupe.2G127000	4		RC0G0283700	0
		Prupe.2G135700	4		RC5G0403300	0
		Prupe.3G009700	4		RC7G0486400	0
		Prupe.3G010100	4		RC5G0031700	0
		Prupe.5G019000	4		RC2G0389900	0
		Prupe.5G074600	4		RC7G0484900	0
		Prupe.5G074700	4		RC2G0402400	0
		Prupe.6G083100	4		RC2G0401600	0
		Prupe.6G160100	4		RC7G0469000	0
		Prupe.1G162500	4		RC7G0033400	0
		Prupe.7G037000	4		RC7G0470700	0
		Prupe.7G065300	4		RC5G0370400	0
		Prupe.8G005100	4		RC1G0065800	0
		Prupe.8G005200	4		RC1G0055000	0
		Prupe.8G005600	4		RC1G0061900	0
		Prupe.8G021700	4		RC7G0497100	0
		Prupe.8G022800	4		RC1G0046600	0
		Prupe.8G023200	4		RC1G0054000	0
		Prupe.8G023800	4		RC7G0486200	0
		Prupe.8G023900	4		RC5G0343400	0
		Prupe.1G263400	4		RC1G0282300	0
		Prupe.8G026700	4		RC7G0488000	0
		Prupe.8G026800	4		RC5G0245000	0
		Prupe.8G027100	4		RC1G0046400	0
		Prupe.8G027300	4		RC4G0026100	0
		Prupe.8G031800	4		RC4G0161100	0
		Prupe.8G032400	4		RC5G0511300	0
		Prupe.8G034500	4		RC2G0394600	0
		Prupe.8G041000	4		RC2G0285900	0
		Prupe.8G044300	4		RC2G0350700	0
		Prupe.8G044400	4		RC1G0038100	0
		Prupe.8G056700	4		RC6G0093200	0
		Prupe.8G109200	4		RC2G0314400	0
		Prupe.8G176400	4		RC1G0057100	0
		Prupe.8G179400	4		RC5G0441600	0
		Prupe.8G179500	4		RC2G0358600	0
		Prupe.2G055200	5		RC2G0350400	0
		Prupe.2G055600	5		RC3G0242300	0
		Prupe.2G060400	5		RC3G0207900	0
		Prupe.2G068900	5		RC2G0148100	0
		Prupe.2G069000	5		RC1G0277100	0
		Prupe.2G121000	5		RC5G0451800	0
		Prupe.2G126100	5		RC6G0256400	0
		Prupe.2G126400	5		RC5G0452200	0
		Prupe.2G126700	5		RC5G0167000	0
		Prupe.2G126900	5		RC6G0284500	0
		Prupe.3G130700	5		RC5G0169800	0
		Prupe.8G005500	5		RC5G0452700	0
		Prupe.8G023500	5		RC6G0290600	0
		Prupe.8G026500	5		RC5G0451400	0
		Prupe.8G046500	5		RC5G0169300	0
		Prupe.8G184900	5		RC7G0335300	0
		Prupe.1G160400	6		RC1G0522300	0
		Prupe.8G185300	6		RC2G0155400	0
		Prupe.2G126300	6		RC7G0319700	0
		Prupe.7G065500	6		RC7G0319900	0
		Prupe.8G053300	6		RC5G0010900	0
		Prupe.2G126600	7		RC4G0032900	0
		Prupe.8G005400	7		RC7G0321900	0
		Prupe.1G263600	7		RC4G0034900	0
		Prupe.7G065400	8		RC2G0428600	0
		Prupe.8G046700	8		RC7G0486900	0
		Prupe.8G120100	9		RC7G0320900	0
		RC3G0123500	1		RC7G0320300	0
		RC5G0568600	1		RC6G0262100	0
		RC1G0280900	1		RC7G0320000	0
		RC6G0270900	1		RC1G0243000	1
		RC6G0046600	1		RC2G0429900	1
		RC5G0716100	2		RC1G0367100	1
		RC2G0320300	2		RC5G0010300	1
		RC1G0528100	2		RC4G0150700	1
		RC1G0064300	2		RC0G0200900	1
		RC5G0555900	2		RC1G0400700	1
		RC4G0026700	2		RC1G0258500	1
		RC6G0362300	2		RC1G0274300	1
		RC5G0555100	2		RC1G0228100	1
		RC3G0124000	2		RC2G0422900	1
		RC1G0126400	2		RC1G0189200	1
		RC1G0073500	2		RC5G0346300	1
		RC5G0128100	3		RC1G0222900	1
		RC1G0579300	3		RC1G0454800	1
		RC1G0581100	3		RC2G0400800	1
		RC4G0027200	3		RC6G0216200	1
		RC2G0134700	3		RC2G0392700	1
		RC5G0227800	3		RC7G0454900	1
		RC6G0157600	3		RC2G0403100	1
		RC6G0005500	3		RC7G0530500	1
		RC7G0511800	3		RC5G0370200	1
		RC4G0131400	3		RC1G0054700	1
		RC6G0197300	3		RC7G0465100	1
		RC6G0160400	3		RC1G0058500	1
		RC6G0265700	3		RC1G0519100	1
		RC6G0160500	3		RC0G0201600	1
		RC1G0279800	3		RC1G0227400	1
		RC6G0202400	3		RC2G0474400	1
		RC6G0322100	3		RC7G0467400	1
		RC5G0718200	3		RC7G0488200	1
		RC6G0197000	3		RC1G0116200	1
		RC6G0012000	3		RC3G0032000	1
		RC5G0228700	3		RC1G0012400	1
		RC5G0254700	3		RC1G0107900	1
		RC5G0231700	4		RC1G0260000	1
		RC3G0098600	4		RC1G0057400	1
		RC5G0127700	4		RC7G0023600	1
		RC1G0164900	4		RC2G0474900	1
		RC7G0508000	4		RC5G0380200	1
		RC6G0224800	4		RC1G0173500	1
		RC6G0276500	4		RC4G0211800	1
		RC7G0133900	4		RC1G0060200	1
		RC1G0038200	4		RC1G0061100	1
		RC1G0280400	4		RC2G0428200	1
		RC3G0124200	4		RC4G0208800	1
		RC1G0435000	4		RC1G0035900	1
		RC4G0191600	4		RC7G0257200	1
		RC7G0507600	4		RC3G0277900	1
		RC1G0266700	4		RC4G0239200	1
		RC2G0200200	4		RC6G0214000	1
		RC5G0490600	4		RC4G0034000	1
		RC5G0489900	4		RC3G0032300	1
		RC6G0012300	4		RC3G0380800	1
		RC5G0569800	4		RC2G0356300	1
		RC6G0183500	5		RC1G0254100	1
		RC1G0579500	5		RC3G0243600	1
		RC4G0188900	5		RC5G0030200	1
		RC1G0280700	5		RC4G0375900	1
		RC6G0006000	5		RC3G0280800	1
		RC3G0042600	5		RC1G0110400	1
		RC6G0010700	5		RC4G0177100	1
		RC1G0288000	6		RC5G0169500	1
		RC1G0212800	6		RC2G0431500	1
		RC1G0528900	6		RC5G0451900	1
		RC3G0272000	6		RC1G0281700	1
		RC5G0491400	6		RC7G0320100	1
		RC1G0528700	6		RC1G0202100	1
		RC7G0567300	7		RC4G0059600	1
		RC6G0241800	7		RC4G0058400	1
		RC2G0200100	7		RC1G0256100	1
		RC1G0280200	7		RC1G0243600	1
		RC2G0199900	8		RC2G0424700	1
		RC7G0416400	8		RC5G0371100	1
		Ro03_G32353	1		RC1G0363100	1
		Ro02_G25589	5		RC1G0258100	2
		Ro02_G24828	23		RC1G0257500	2
		Average	4.76419		RC1G0255300	2
					RC1G0256400	2
					RC1G0260800	2
					RC1G0261500	2
					RC1G0510300	2
					RC4G0249100	2
					RC3G0249600	2
					RC3G0034200	2
					RC4G0248700	2
					RC4G0250200	2
					RC4G0232800	2
					RC4G0192500	2
					RC4G0281100	2
					RC1G0036600	2
					RC4G0279600	2
					RC3G0244300	2
					RC3G0380700	2
					RC2G0441000	2
					RC1G0300200	2
					RC7G0461100	3
					RC4G0210000	3
					RC4G0281700	3
					RC1G0037000	3
					RC4G0249900	4
					RC4G0249700	4
					RC5G0370800	5
					RC3G0242600	7
					Ro05_G23276	0
					Ro06_G26123	0
					Ro05_G11927	0
					Ro05_G11961	0
					Ro05_G15542	1
					Ro05_G23279	1
					Ro05_G30969	1
					Ro05_G30970	1
					Ro06_G29035	1
					Ro07_G22621	1
					Ro07_G34016	1
					Ro07_G34362	1
					Ro03_G27360	1
					Ro04_G36541	1
					Ro06_G20262	2
					Ro06_G29037	2
					Ro07_G33610	2
					Ro03_G26645	2
					Ro07_G34363	2
					Ro04_G07222	2
					Ro05_G13849	3
					Ro05_G23590	3
					Ro02_G05471	3
					Ro07_G33578	3
					Ro07_G33663	3
					Ro07_G33664	3
					Ro01_G01090	4
					Ro05_G17779	5
					Ro04_G36883	5
					Ro06_G09839	6
					Ro07_G34388	6
					Ro05_G26695	7
					Ro07_G25799	7
					Ro07_G34387	21
					Average	1.43231
