# Supplementary material for: Genome-wide analysis of NBS-LRR genes in Rosaceae species reveals distinct evolutionary patterns
Source: Front Genet. 2022 Nov 10;13:1052191. doi: 10.3389/fgene.2022.1052191 (PMC9685399; doi:10.3389/fgene.2022.1052191)
Supplement: Supplementary file 3 [file Table3.XLSX]

## Sheet: Sheet1
	Supplementary Table S3 | Reservation of 102 ancestral NBS-LRR lineages in 12 Rosaceae genomes.
	Subclass	Lineage	Ru. occidentalis	Ro.chinensis	Po. micrantha	F. vesca	F. iinumae	Pr. avium	Pr. armeniaca	Pr. persica	G. trifoliata	Py. betulifolia	M. domestica	M. baccata
	RNL	L1	0	1	1	1	1	1	1	1	1	3	3	3
		L2	0	2	0	2	0	0	0	0	0	0	0	0
		L3	0	1	1	1	0	0	0	0	0	0	0	0
		L4	1	1	0	0	0	2	6	5	1	1	1	1
		L5	3	6	0	2	1	0	0	0	1	0	0	1
		L6	1	5	0	4	1	1	1	3	2	5	7	6
		L7	2	7	1	11	2	0	0	2	0	4	5	6
	TNL	L1	0	0	0	0	0	0	0	0	0	12	4	11
		L2	0	5	0	8	3	0	0	0	0	8	6	4
		L3	0	8	0	7	3	10	12	11	4	32	19	24
		L4	0	0	0	0	1	1	3	2	1	1	1	0
		L5	0	2	0	2	2	3	4	4	0	16	7	6
		L6	0	7	0	4	3	9	11	13	1	15	9	7
		L7	0	0	0	0	0	10	13	0	0	0	0	0
		L8	0	0	0	0	0	2	4	0	0	14	19	26
		L9	0	4	0	4	4	6	5	2	1	33	22	22
		L10	0	1	0	1	3	1	4	5	0	3	1	1
		L11	0	1	0	0	1	1	3	2	0	0	0	0
		L12	0	0	0	0	0	1	0	1	0	0	0	0
		L13	0	0	0	0	1	1	1	3	0	1	0	0
		L14	0	0	0	0	0	4	5	8	0	0	0	0
		L15	1	13	0	7	6	1	0	0	0	0	0	0
		L16	1	3	0	0	0	0	0	0	0	0	0	0
		L17	1	2	0	0	0	8	10	10	0	16	7	10
		L18	0	0	0	0	0	0	1	1	0	1	2	2
		L19	0	3	0	6	1	0	5	4	0	3	1	1
		L20	0	5	0	0	1	1	1	1	0	2	2	2
		L21	0	5	0	5	2	0	3	5	0	0	3	1
		L22	0	2	0	0	0	0	2	4	0	1	0	0
		L23	0	3	0	4	2	0	1	2	0	2	0	0
		L24	0	1	0	1	0	1	2	4	0	1	1	0
		L25	0	4	0	12	3	2	3	7	0	7	4	3
		L26	0	8	0	6	1	15	16	16	0	17	11	10
	CNL	L1	1	1	1	0	1	0	1	1	1	1	1	1
		L2	1	1	0	1	1	0	0	0	0	2	0	1
		L3	2	4	0	0	0	0	1	1	0	0	0	0
		L4	0	0	0	0	0	0	1	1	0	1	1	1
		L5	3	2	1	0	0	0	1	3	0	0	0	0
		L6	0	0	0	0	0	0	0	0	0	0	3	2
		L7	0	0	0	0	0	0	2	2	0	0	0	0
		L8	0	0	0	0	0	0	0	0	0	0	1	1
		L9	0	1	0	0	0	0	0	0	0	0	0	0
		L10	0	0	0	0	0	7	10	11	0	0	0	0
		L11	2	0	1	0	0	0	0	0	0	1	0	0
		L12	0	0	0	0	0	0	1	2	0	1	0	1
		L13	2	2	0	1	1	0	0	0	0	0	0	0
		L14	1	0	0	0	0	1	0	0	0	0	0	0
		L15	0	0	0	0	0	0	0	0	0	1	3	3
		L16	0	2	0	1	0	3	2	5	0	1	0	0
		L17	1	10	4	3	2	0	0	0	0	1	1	0
		L18	2	1	1	1	1	1	1	2	0	1	3	1
		L19	1	5	4	4	3	0	1	3	1	1	0	1
		L20	0	1	1	1	1	0	1	1	1	1	1	1
		L21	2	2	1	2	2	0	1	1	1	1	1	1
		L22	1	1	0	1	0	0	1	1	0	0	0	0
		L23	1	1	1	1	2	0	1	1	0	4	3	3
		L24	0	0	0	0	0	3	1	2	0	0	0	0
		L25	0	1	1	0	0	1	1	1	2	4	7	5
		L26	0	2	1	1	0	0	2	2	2	3	2	1
		L27	0	1	1	0	0	0	0	0	0	0	0	0
		L28	0	0	0	0	0	5	4	4	0	3	9	4
		L29	0	1	1	0	1	1	2	5	0	0	0	0
		L30	0	11	4	1	6	0	0	0	0	0	0	0
		L31	0	0	0	0	0	0	1	1	0	0	0	0
		L32	0	1	1	0	0	7	6	11	0	0	0	0
		L33	0	0	0	0	0	0	1	1	2	0	0	0
		L34	0	0	0	0	0	0	1	1	1	1	1	1
		L35	0	0	0	1	1	0	0	0	0	0	0	0
		L36	0	7	0	0	0	0	0	0	0	1	0	0
		L37	0	7	0	5	0	0	0	0	0	0	0	0
		L38	0	1	0	0	0	4	1	4	0	0	0	0
		L39	0	9	0	2	0	5	6	7	0	0	0	0
		L40	0	28	0	0	2	0	0	0	0	0	0	0
		L41	0	0	0	0	0	1	1	1	0	0	0	0
		L42	0	5	0	3	0	5	6	8	0	16	20	11
		L43	0	1	0	1	0	1	2	1	0	0	0	0
		L44	0	9	0	0	0	0	0	0	0	0	0	0
		L45	0	0	0	0	0	0	0	0	0	1	2	0
		L46	0	0	0	0	0	2	4	3	0	0	0	0
		L47	0	0	0	0	0	5	4	5	0	13	11	8
		L48	1	3	0	3	0	2	1	1	0	5	5	3
		L49	3	20	0	7	1	5	6	4	0	3	2	3
		L50	0	5	0	0	0	3	4	4	0	2	3	1
		L51	0	0	0	1	1	0	0	0	0	1	0	0
		L52	0	0	0	0	0	2	5	7	0	4	7	12
		L53	0	10	0	7	0	0	2	2	0	3	1	0
		L54	2	0	0	0	0	6	5	5	0	8	7	4
		L55	0	0	0	1	1	0	1	0	0	1	1	0
		L56	3	3	2	1	2	0	0	0	0	0	1	2
		L57	0	1	0	1	1	0	1	0	0	0	0	0
		L58	0	0	0	0	0	1	1	2	0	9	9	5
		L59	0	1	0	0	0	0	0	0	0	0	0	0
		L60	2	14	3	1	3	0	0	0	0	0	0	0
		L61	0	0	0	0	0	4	2	3	3	4	6	7
		L62	0	0	0	0	0	0	0	0	2	0	1	0
		L63	0	3	0	0	0	2	2	2	1	0	0	0
		L64	0	1	0	0	1	0	0	0	0	1	1	1
		L65	0	4	1	4	0	0	0	0	0	2	6	0
		L66	0	1	0	0	0	0	0	0	0	1	1	0
		L67	0	0	0	0	0	0	0	0	0	1	1	1
		L68	3	18	1	4	1	0	1	2	1	11	12	12
		L69	0	0	0	0	0	18	13	17	0	20	24	20
