# Supplementary material for: Genome-wide analysis of NBS-LRR genes in Rosaceae species reveals distinct evolutionary patterns
Source: Front Genet. 2022 Nov 10;13:1052191. doi: 10.3389/fgene.2022.1052191 (PMC9685399; doi:10.3389/fgene.2022.1052191)
Supplement: Supplementary file 6 [file Table4.XLSX]

## Sheet: Sheet1
Supplementary Table S4 | The gene duplication and loss events underwent by 102 ancestral NBS-LRR lineages in each species of Rosaceae.
Subclass	Lineage	Ru.occidentalis	Ro.chinensis	Po.micrantha	F.vesca	F.iinumae	Pr.avium	Pr.armeniaca	Pr.persica	G.trifoliata	Py.betulifolia	M.domestica	M.baccata
RNL	L1	+0/-1	+0/-1	+0/-1	+0/-0	+0/-0	+0/-0	+0/-0	+0/-0	+0/-5	+0/-3	+0/-1	+0/-1
	L2	+0/-1	+1/-0	+0/-1	+1/-0	+0/-1	+0/-0	+0/-0	+0/-0	+0/-0	+0/-0	+0/-0	+0/-0
	L3	+0/-1	+0/-1	+0/-1	+0/-0	+0/-1	+0/-0	+0/-0	+0/-0	+0/-0	+0/-0	+0/-0	+0/-0
	L4	+0/-0	+0/-0	+0/-0	+0/-0	+0/-0	+0/-4	+0/-2	+0/-3	+0/-0	+0/-0	+0/-0	+0/-0
	L5	+0/-3	+2/-2	+0/-2	+0/-0	+0/-1	+0/-0	+0/-0	+0/-0	+0/-0	+0/-1	+0/-1	+0/-0
	L6	+0/-2	+3/-1	+0/-3	+0/-0	+0/-3	+0/-3	+0/-3	+0/-1	+0/-1	+1/-2	+1/-0	+1/-1
	L7	+0/-3	+2/-2	+0/-6	+4/-0	+0/-5	+0/-1	+0/-1	+0/-0	+0/-1	+0/-3	+0/-2	+0/-1
TNL	L1	+0/-0	+0/-0	+0/-0	+0/-0	+0/-0	+0/-0	+0/-0	+0/-0	+0/-1	+1/-4	+0/-8	+3/-4
	L2	+0/-2	+0/-2	+0/-6	+0/-0	+0/-5	+0/-0	+0/-0	+0/-0	+0/-3	+2/-2	+1/-1	+0/-2
	L3	+0/-1	+3/-2	+0/-5	+2/-1	+0/-3	+0/-6	+1/-2	+4/-6	+0/-6	+10/-14	+1/-16	+1/-11
	L4	+0/-1	+0/-1	+0/-1	+0/-1	+0/-0	+0/-2	+0/-0	+0/-1	+0/-0	+0/-0	+0/-0	+0/-1
	L5	+0/-2	+0/-1	+0/-3	+0/-1	+0/-1	+0/-4	+1/-3	+0/-2	+0/-5	+10/-6	+1/-4	+0/-4
	L6	+0/-4	+4/-3	+0/-5	+0/-1	+0/-2	+1/-9	+2/-5	+4/-5	+0/-5	+3/-5	+0/-3	+0/-5
	L7	+0/-0	+0/-0	+0/-0	+0/-0	+0/-0	+3/-6	+2/-0	+0/-11	+0/-0	+0/-0	+0/-0	+0/-0
	L8	+0/-0	+0/-0	+0/-0	+0/-0	+0/-0	+1/-1	+2/-0	+0/-2	+0/-1	+1/-20	+3/-17	+5/-12
	L9	+0/-2	+0/-1	+0/-3	+0/-0	+0/-0	+0/-2	+1/-2	+0/-4	+0/-6	+9/-10	+2/-10	+3/-11
	L10	+0/-1	+0/-0	+0/-1	+0/-2	+0/-0	+0/-3	+0/-3	+0/-2	+0/-1	+2/-1	+0/-1	+0/-1
	L11	+0/-1	+0/-0	+0/-1	+0/-1	+0/-0	+0/-2	+0/-0	+0/-1	+0/-0	+0/-0	+0/-0	+0/-0
	L12	+0/-0	+0/-0	+0/-0	+0/-0	+0/-0	+0/-0	+0/-1	+0/-0	+0/-0	+0/-0	+0/-0	+0/-0
	L13	+0/-1	+0/-1	+0/-1	+0/-1	+0/-0	+0/-2	+0/-2	+0/-0	+0/-1	+0/-0	+0/-0	+0/-0
	L14	+0/-0	+0/-0	+0/-0	+0/-0	+0/-0	+0/-2	+2/-3	+2/-0	+0/-0	+0/-0	+0/-0	+0/-0
	L15	+0/-6	+2/-2	+0/-7	+0/-2	+1/-4	+0/-0	+0/-0	+0/-0	+0/-0	+0/-0	+0/-0	+0/-0
	L16	+0/-0	+2/-0	+0/-0	+0/-0	+0/-0	+0/-0	+0/-0	+0/-0	+0/-0	+0/-0	+0/-0	+0/-0
	L17	+0/-1	+0/-0	+0/-0	+0/-0	+0/-0	+3/-9	+1/-3	+3/-5	+0/-1	+6/-4	+1/-4	+2/-2
	L18	+0/-0	+0/-0	+0/-0	+0/-0	+0/-0	+0/-1	+0/-0	+0/-0	+0/-1	+0/-2	+0/-1	+1/-2
	L19	+0/-2	+1/-1	+0/-2	+5/-1	+0/-1	+0/-4	+1/-1	+0/-1	+0/-2	+0/-0	+0/-1	+0/-1
	L20	+0/-1	+1/-0	+0/-1	+0/-1	+0/-0	+0/-0	+0/-0	+0/-0	+0/-2	+0/-1	+0/-1	+0/-1
	L21	+0/-3	+1/-1	+0/-4	+0/-0	+0/-3	+0/-4	+0/-2	+0/-0	+0/-2	+0/-2	+0/-0	+0/-2
	L22	+0/-2	+0/-0	+0/-0	+0/-0	+0/-0	+0/-1	+0/-2	+0/-0	+0/-1	+0/-0	+0/-0	+0/-0
	L23	+0/-1	+1/-2	+0/-4	+0/-0	+0/-2	+0/-2	+0/-1	+0/-0	+0/-1	+1/-0	+0/-0	+0/-0
	L24	+0/-1	+0/-0	+0/-1	+0/-0	+0/-1	+0/-2	+0/-2	+0/-0	+0/-1	+0/-0	+0/-0	+0/-1
	L25	+0/-2	+2/-3	+0/-5	+7/-1	+1/-4	+0/-1	+0/-3	+3/-2	+0/-3	+5/-1	+0/-1	+0/-2
	L26	+0/-2	+4/-2	+0/-5	+2/-1	+0/-4	+4/-5	+2/-7	+2/-7	+0/-1	+3/-6	+0/-4	+1/-6
CNL	L1	+0/-1	+0/-1	+0/-0	+0/-1	+0/-0	+0/-1	+0/-0	+0/-0	+0/-0	+0/-1	+0/-1	+0/-1
	L2	+0/-0	+0/-0	+0/-1	+0/-0	+0/-0	+0/-0	+0/-0	+0/-0	+0/-1	+1/-0	+0/-1	+0/-0
	L3	+1/-0	+3/-0	+0/-0	+0/-0	+0/-0	+0/-1	+0/-0	+0/-0	+0/-0	+0/-0	+0/-0	+0/-0
	L4	+0/-0	+0/-0	+0/-0	+0/-0	+0/-0	+0/-1	+0/-0	+0/-0	+0/-1	+0/-0	+0/-0	+0/-0
	L5	+0/-1	+0/-1	+0/-0	+0/-0	+0/-0	+0/-2	+0/-2	+0/-0	+0/-0	+0/-0	+0/-0	+0/-0
	L6	+0/-0	+0/-0	+0/-0	+0/-0	+0/-0	+0/-0	+0/-0	+0/-0	+0/-1	+0/-1	+0/-1	+0/-2
	L7	+0/-0	+0/-0	+0/-0	+0/-0	+0/-0	+0/-1	+1/-1	+0/-0	+0/-0	+0/-0	+0/-0	+0/-0
	L8	+0/-0	+0/-0	+0/-0	+0/-0	+0/-0	+0/-0	+0/-0	+0/-0	+0/-1	+0/-1	+0/-0	+0/-0
	L9	+0/-1	+0/-0	+0/-0	+0/-0	+0/-0	+0/-0	+0/-0	+0/-0	+0/-0	+0/-0	+0/-0	+0/-0
	L10	+0/-0	+0/-0	+0/-0	+0/-0	+0/-0	+2/-8	+2/-5	+0/-2	+0/-0	+0/-0	+0/-0	+0/-0
	L11	+1/-0	+0/-1	+0/-0	+0/-0	+0/-0	+0/-0	+0/-0	+0/-0	+0/-1	+0/-0	+0/-0	+0/-0
	L12	+0/-0	+0/-0	+0/-0	+0/-0	+0/-0	+0/-1	+0/-0	+1/-0	+0/-1	+0/-0	+0/-1	+0/-0
	L13	+0/-1	+1/-1	+0/-1	+0/-0	+0/-0	+0/-0	+0/-0	+0/-0	+0/-0	+0/-0	+0/-0	+0/-0
	L14	+0/-0	+0/-0	+0/-0	+0/-0	+0/-0	+0/-0	+0/-0	+0/-0	+0/-0	+0/-0	+0/-0	+0/-0
	L15	+0/-0	+0/-0	+0/-0	+0/-0	+0/-0	+0/-0	+0/-0	+0/-0	+0/-1	+0/-2	+0/-1	+0/-1
	L16	+0/-1	+1/-0	+0/-1	+0/-0	+0/-1	+0/-3	+0/-3	+2/-2	+0/-1	+0/-0	+0/-0	+0/-0
	L17	+0/-4	+6/-2	+1/-1	+0/-0	+0/-1	+0/-0	+0/-0	+0/-0	+0/-1	+0/-0	+0/-0	+0/-1
	L18	+0/-2	+0/-2	+0/-1	+0/-0	+0/-0	+0/-1	+0/-1	+0/-0	+0/-2	+0/-1	+0/-0	+0/-2
	L19	+0/-3	+1/-1	+0/-1	+0/-0	+0/-1	+0/-1	+0/-1	+1/-0	+0/-0	+0/-0	+0/-1	+0/-0
	L20	+0/-1	+0/-0	+0/-0	+0/-0	+0/-0	+0/-1	+0/-0	+0/-0	+0/-0	+0/-0	+0/-0	+0/-0
	L21	+1/-0	+0/-1	+0/-2	+0/-0	+0/-0	+0/-1	+0/-0	+0/-0	+0/-0	+0/-1	+0/-1	+0/-1
	L22	+0/-0	+0/-0	+0/-1	+0/-0	+0/-1	+0/-1	+0/-0	+0/-0	+0/-0	+0/-0	+0/-0	+0/-0
	L23	+0/-0	+0/-0	+0/-0	+0/-0	+1/-0	+0/-1	+0/-0	+0/-0	+0/-1	+1/-2	+0/-1	+0/-1
	L24	+0/-0	+0/-0	+0/-0	+0/-0	+0/-0	+2/-1	+0/-1	+0/-0	+0/-0	+0/-0	+0/-0	+0/-0
	L25	+0/-1	+0/-0	+0/-0	+0/-0	+0/-0	+0/-1	+0/-1	+0/-1	+1/-1	+1/-2	+2/-2	+0/-2
	L26	+0/-2	+0/-1	+0/-1	+0/-0	+0/-1	+0/-2	+0/-0	+0/-0	+0/-2	+0/-0	+0/-0	+0/-1
	L27	+0/-1	+0/-0	+0/-0	+0/-0	+0/-0	+0/-0	+0/-0	+0/-0	+0/-0	+0/-0	+0/-0	+0/-0
	L28	+0/-0	+0/-0	+0/-0	+0/-0	+0/-0	+1/-2	+0/-1	+0/-1	+0/-2	+0/-2	+4/-2	+0/-3
	L29	+0/-1	+0/-0	+0/-0	+0/-1	+0/-0	+0/-2	+0/-1	+2/-0	+0/-0	+0/-0	+0/-0	+0/-0
	L30	+0/-1	+7/-3	+0/-3	+0/-4	+1/-0	+0/-0	+0/-0	+0/-0	+0/-0	+0/-0	+0/-0	+0/-0
	L31	+0/-0	+0/-0	+0/-0	+0/-0	+0/-0	+0/-1	+0/-0	+0/-0	+0/-0	+0/-0	+0/-0	+0/-0
	L32	+0/-1	+0/-0	+0/-0	+0/-0	+0/-0	+2/-3	+1/-4	+2/-0	+0/-0	+0/-0	+0/-0	+0/-0
	L33	+0/-0	+0/-0	+0/-0	+0/-0	+0/-0	+0/-1	+0/-0	+0/-0	+0/-0	+0/-0	+0/-0	+0/-0
	L34	+0/-0	+0/-0	+0/-0	+0/-0	+0/-0	+0/-1	+0/-0	+0/-0	+0/-0	+0/-0	+0/-0	+0/-0
	L35	+0/-1	+0/-1	+0/-1	+0/-0	+0/-0	+0/-0	+0/-0	+0/-0	+0/-0	+0/-0	+0/-0	+0/-0
	L36	+0/-1	+6/-0	+0/-0	+0/-0	+0/-0	+0/-0	+0/-0	+0/-0	+0/-1	+0/-0	+0/-0	+0/-0
	L37	+0/-1	+3/-1	+0/-3	+2/-0	+0/-3	+0/-0	+0/-0	+0/-0	+0/-0	+0/-0	+0/-0	+0/-0
	L38	+0/-1	+0/-0	+0/-0	+0/-0	+0/-0	+1/-2	+0/-3	+0/-0	+0/-0	+0/-0	+0/-0	+0/-0
	L39	+0/-2	+6/-0	+0/-2	+0/-0	+0/-2	+3/-0	+1/-2	+1/-1	+0/-0	+0/-0	+0/-0	+0/-0
	L40	+0/-1	+27/-0	+0/-1	+0/-1	+0/-0	+0/-0	+0/-0	+0/-0	+0/-0	+0/-0	+0/-0	+0/-0
	L41	+0/-0	+0/-0	+0/-0	+0/-0	+0/-0	+0/-0	+0/-0	+0/-0	+0/-0	+0/-0	+0/-0	+0/-0
	L42	+0/-2	+2/-1	+0/-3	+0/-0	+0/-3	+0/-4	+3/-4	+4/-3	+0/-3	+1/-12	+1/-5	+4/-17
	L43	+0/-1	+0/-0	+0/-1	+0/-0	+0/-1	+0/-1	+0/-0	+0/-1	+0/-0	+0/-0	+0/-0	+0/-0
	L44	+0/-1	+8/-0	+0/-0	+0/-0	+0/-0	+0/-0	+0/-0	+0/-0	+0/-0	+0/-0	+0/-0	+0/-0
	L45	+0/-0	+0/-0	+0/-0	+0/-0	+0/-0	+0/-0	+0/-0	+0/-0	+0/-1	+0/-0	+1/-0	+0/-1
	L46	+0/-0	+0/-0	+0/-0	+0/-0	+0/-0	+0/-3	+1/-2	+0/-2	+0/-0	+0/-0	+0/-0	+0/-0
	L47	+0/-0	+0/-0	+0/-0	+0/-0	+0/-0	+1/-3	+1/-3	+1/-2	+0/-2	+3/-8	+1/-4	+2/-8
	L48	+0/-1	+1/-0	+0/-1	+2/-0	+0/-1	+0/-1	+0/-1	+0/-1	+0/-1	+1/-1	+0/-1	+0/-3
	L49	+0/-4	+11/-2	+0/-6	+1/-0	+0/-5	+1/-3	+0/-1	+1/-4	+0/-3	+0/-0	+0/-1	+0/-0
	L50	+0/-4	+1/-0	+0/-0	+0/-0	+0/-0	+0/-2	+0/-1	+0/-1	+0/-2	+0/-1	+0/-0	+0/-2
	L51	+0/-1	+0/-1	+0/-1	+0/-0	+0/-0	+0/-0	+0/-0	+0/-0	+0/-1	+0/-0	+0/-0	+0/-0
	L52	+0/-0	+0/-0	+0/-0	+0/-0	+0/-0	+0/-6	+1/-5	+1/-3	+0/-2	+2/-4	+1/-6	+3/-3
	L53	+0/-2	+5/-1	+0/-4	+3/-0	+0/-4	+0/-2	+0/-0	+0/-0	+0/-2	+1/-0	+0/-0	+0/-1
	L54	+1/-0	+0/-0	+0/-0	+0/-0	+0/-0	+1/-3	+0/-0	+2/-2	+0/-2	+4/-5	+0/-1	+0/-4
	L55	+0/-1	+0/-1	+0/-1	+0/-0	+0/-0	+0/-1	+0/-0	+0/-1	+0/-1	+0/-0	+0/-0	+0/-1
	L56	+0/-2	+0/-1	+0/-2	+0/-1	+0/-0	+0/-0	+0/-0	+0/-0	+0/-1	+0/-1	+0/-1	+0/-0
	L57	+0/-1	+0/-0	+0/-1	+0/-0	+0/-0	+0/-1	+0/-0	+0/-1	+0/-0	+0/-0	+0/-0	+0/-0
	L58	+0/-0	+0/-0	+0/-0	+0/-0	+0/-0	+0/-1	+0/-1	+0/-1	+0/-1	+6/-5	+1/-1	+1/-5
	L59	+0/-1	+0/-0	+0/-0	+0/-0	+0/-0	+0/-0	+0/-0	+0/-0	+0/-0	+0/-0	+0/-0	+0/-0
	L60	+0/-3	+9/-0	+0/-0	+0/-2	+0/-0	+0/-0	+0/-0	+0/-0	+0/-0	+0/-0	+0/-0	+0/-0
	L61	+0/-0	+0/-0	+0/-0	+0/-0	+0/-0	+2/-3	+0/-3	+0/-2	+2/-0	+1/-6	+1/-4	+1/-3
	L62	+0/-0	+0/-0	+0/-0	+0/-0	+0/-0	+0/-0	+0/-0	+0/-0	+0/-0	+0/-1	+0/-0	+0/-1
	L63	+0/-3	+0/-0	+0/-0	+0/-0	+0/-0	+0/-2	+0/-2	+0/-2	+0/-0	+0/-0	+0/-0	+0/-0
	L64	+0/-1	+0/-0	+0/-1	+0/-1	+0/-0	+0/-0	+0/-0	+0/-0	+0/-1	+0/-0	+0/-0	+0/-0
	L65	+0/-2	+1/-1	+0/-2	+2/-0	+0/-2	+0/-0	+0/-0	+0/-0	+0/-1	+0/-4	+1/-0	+0/-5
	L66	+0/-1	+0/-0	+0/-0	+0/-0	+0/-0	+0/-0	+0/-0	+0/-0	+0/-1	+0/-0	+0/-0	+0/-1
	L67	+0/-0	+0/-0	+0/-0	+0/-0	+0/-0	+0/-0	+0/-0	+0/-0	+0/-1	+0/-0	+0/-0	+0/-0
	L68	+1/-7	+9/-1	+0/-3	+1/-0	+0/-2	+0/-2	+0/-1	+0/-0	+0/-2	+2/-8	+1/-5	+1/-5
	L69	+0/-0	+0/-0	+0/-0	+0/-0	+0/-0	+2/-11	+3/-10	+3/-6	+0/-5	+4/-10	+1/-9	+1/-13
Note: + indicates duplication and - indicates loss
