# Supplementary material for: Genome-wide analysis of NBS-LRR genes in Rosaceae species reveals distinct evolutionary patterns
Source: Front Genet. 2022 Nov 10;13:1052191. doi: 10.3389/fgene.2022.1052191 (PMC9685399; doi:10.3389/fgene.2022.1052191)
Supplement: Supplementary file 7 [file Table1.XLSX]

## Sheet: Sheet1
	Supplementary Table S1 | The gene ID and location information of NBS-LRR genes in 12 species of Rosaceae.
	Fragaria iinumae			Prunus armeniaca
	Classification	Gene_ id	Location	Classification	Gene_ id	Location
	RNL	evm.TU.scaf_14.1975	chr5: 28387290: 28391551	RNL	PARG05197	LG2: 14774027: 14777087
		evm.TU.scaf_4.66	chr2: 33031274: 33034364		PARG07386	LG2: 29983681: 29986941
		evm.TU.scaf_79.1348	chr1: 7977399: 7981019		PARG27090	LG8: 14852988: 14856138
		evm.TU.scaf_79.1349	chr1: 7982009: 7985400		PARG27091	LG8: 14858854: 14861951
		evm.TU.scaf_79.1350	chr1: 7986397: 7990514		PARG27093	LG8: 14866892: 14870059
		evm.TU.scaf_79.1352	chr1: 8010604: 8014401		PARG27096	LG8: 14882419: 14885565
	TNL	evm.TU.scaf_10.1031	chr4: 34015463: 34033484		PARG27098	LG8: 14892650: 14895805
		evm.TU.scaf_25.428	chr7: 12976978: 12979511		PARG27099	LG8: 14897033: 14908367
		evm.TU.scaf_25.430	chr7: 12980828: 12986765	TNL	PARG00749	LG1: 5011541: 5017192
		evm.TU.scaf_25.447	chr7: 13188578: 13193104		PARG04795	LG2: 11431929: 11437874
		evm.TU.scaf_25.491	chr7: 13649080: 13651537		PARG23213	LG7: 4475962: 4480949
		evm.TU.scaf_25.581	chr7: 14578137: 14582339		PARG23215	LG7: 4493338: 4499244
		evm.TU.scaf_25.656	chr7: 15370778: 15381879		PARG25345	LG8: 9976: 15176
		evm.TU.scaf_14.1804	chr5: 26524984: 26529444		PARG25530	LG8: 1786488: 1794242
		evm.TU.scaf_28.968	chr1: 21180998: 21182435		PARG25689	LG8: 3401115: 3403453
		evm.TU.scaf_30.139	chr6: 835340: 841972		PARG25858	LG8: 4711947: 4721017
		evm.TU.scaf_30.340	chr6: 2136838: 2146061		PARG26233	LG8: 7904781: 7909186
		evm.TU.scaf_4.1871	chr2: 21911074: 21915506		PARG26399	LG8: 9500701: 9513477
		evm.TU.scaf_4.2542	chr2: 15429706: 15436158		PARG28570	tig00001284: 310061: 313586
		evm.TU.scaf_51.202	chr2: 2498422: 2508801		PARG30410	tig00186979: 34061: 38677
		evm.TU.scaf_51.56	chr2: 857393: 861447		PARG06221	LG2: 22813289: 22819353
		evm.TU.scaf_51.629	chr2: 7114833: 7124332		PARG06222	LG2: 22819585: 22825816
		evm.TU.scaf_51.64	chr2: 930149: 937836		PARG06226	LG2: 22857828: 22863361
		evm.TU.scaf_14.1806	chr5: 26535584: 26536921		PARG07585	LG2: 31099137: 31106819
		evm.TU.scaf_51.708	chr2: 8076725: 8078969		PARG08619	LG2: 37944096: 37949064
		evm.TU.scaf_51.88	chr2: 1433033: 1438500		PARG08776	LG2: 39163174: 39169469
		evm.TU.scaf_65.701	chr5: 3451956: 3456379		PARG08823	LG2: 39515886: 39519684
		evm.TU.scaf_66.312	chr5: 1653028: 1657795		PARG08827	LG2: 39539669: 39580692
		evm.TU.scaf_73.151	chr3: 36093760: 36126244		PARG08852	LG2: 39744616: 39749270
		evm.TU.scaf_78.139	chr3: 14614890: 14619315		PARG00750	LG1: 5018107: 5026189
		evm.TU.scaf_78.140	chr3: 14619972: 14625321		PARG08854	LG2: 39759344: 39773043
		evm.TU.scaf_79.1483	chr1: 9016253: 9020942		PARG08855	LG2: 39777893: 39786040
		evm.TU.scaf_79.1484	chr1: 9022502: 9076603		PARG08857	LG2: 39798820: 39813616
		evm.TU.scaf_79.802	chr1: 4413384: 4418541		PARG08880	LG2: 39990260: 39994783
		evm.TU.scaf_14.1937	chr5: 27937024: 27941077		PARG08882	LG2: 39999919: 40004618
		evm.TU.scaf_85.119	chr3: 9221111: 9249677		PARG08895	LG2: 40094859: 40100845
		evm.TU.scaf_88.83	chr6: 31306672: 31311166		PARG08901	LG2: 40132079: 40139622
		evm.TU.scaf_93.784	chr3: 4451211: 4457112		PARG08925	LG2: 40340848: 40347035
		evm.TU.scaf_14.1938	chr5: 27942815: 27949021		PARG08933	LG2: 40404298: 40415627
		evm.TU.scaf_14.2350	chr5: 32795942: 32801495		PARG08943	LG2: 40468907: 40476040
		evm.TU.scaf_14.2364	chr5: 32919458: 32922901		PARG02600	LG1: 20048427: 20053447
		evm.TU.scaf_14.2394	chr5: 33132246: 33136305		PARG08962	LG2: 40639499: 40696054
		evm.TU.scaf_14.2396	chr5: 33211095: 33215672		PARG08964	LG2: 40643828: 40646112
	CNL	evm.TU.scaf_10.199	chr4: 29265494: 29269775		PARG09002	LG2: 40934129: 40938679
		evm.TU.scaf_14.2043	chr5: 28982463: 28985537		PARG09788	LG3: 4772046: 4778866
		evm.TU.scaf_14.829	chr5: 14987863: 14990547		PARG09982	LG3: 6332596: 6347297
		evm.TU.scaf_14.830	chr5: 15014546: 15018733		PARG14604	LG4: 12725856: 12732045
		evm.TU.scaf_14.831	chr5: 15028156: 15031132		PARG16128	LG4: 25151189: 25155494
		evm.TU.scaf_14.832	chr5: 15033410: 15037237		PARG16132	LG4: 25174639: 25201186
		evm.TU.scaf_14.834	chr5: 15057506: 15060340		PARG16134	LG4: 25181512: 25186494
		evm.TU.scaf_14.835	chr5: 15061085: 15064009		PARG16931	LG5: 6179774: 6184744
		evm.TU.scaf_14.836	chr5: 15070236: 15073082		PARG03465	LG2: 1156550: 1160551
		evm.TU.scaf_25.176	chr7: 10547093: 10554096		PARG16933	LG5: 6221310: 6225816
		evm.TU.scaf_25.263	chr7: 11292515: 11304700		PARG16936	LG5: 6247785: 6254694
		evm.TU.scaf_10.248	chr4: 29629704: 29632060		PARG16942	LG5: 6318036: 6322315
		evm.TU.scaf_25.513	chr7: 13839824: 13843006		PARG16958	LG5: 6488625: 6493527
		evm.TU.scaf_25.545	chr7: 14097055: 14106807		PARG16960	LG5: 6501182: 6505416
		evm.TU.scaf_4.2446	chr2: 16544151: 16548488		PARG16975	LG5: 6594421: 6598594
		evm.TU.scaf_54.1109	chr4: 26657067: 26663110		PARG17055	LG5: 7433008: 7437393
		evm.TU.scaf_54.543	chr4: 21741355: 21744457		PARG17064	LG5: 7508069: 7511889
		evm.TU.scaf_79.1137	chr1: 6500946: 6503471		PARG17177	LG5: 8574268: 8580412
		evm.TU.scaf_8.302	chr6: 22460263: 22465834		PARG17182	LG5: 8630937: 8645880
		evm.TU.scaf_85.198	chr3: 10014980: 10018042		PARG04005	LG2: 5073164: 5079203
		evm.TU.scaf_86.267	chr3: 6011928: 6014687		PARG17191	LG5: 8720547: 8725760
		evm.TU.scaf_86.268	chr3: 6006150: 6009807		PARG17450	LG5: 10935467: 10941108
		evm.TU.scaf_13.345	chr7: 3676650: 3681459		PARG17462	LG5: 11033999: 11046150
		evm.TU.scaf_86.269	chr3: 5969897: 5972986		PARG17799	LG5: 13829999: 13835045
		evm.TU.scaf_86.270	chr3: 5961470: 5964232		PARG17802	LG5: 13847093: 13849776
		evm.TU.scaf_86.272	chr3: 5953101: 5955866		PARG17804	LG5: 13858819: 13877687
		evm.TU.scaf_86.273	chr3: 5944934: 5947402		PARG17876	LG5: 14378359: 14384283
		evm.TU.scaf_88.592	chr6: 26069450: 26075021		PARG17882	LG5: 14423821: 14459815
		evm.TU.scaf_93.80	chr3: 398240: 403044		PARG17961	LG5: 15131175: 15135606
		evm.TU.scaf_13.402	chr7: 3001022: 3007996		PARG20128	LG6: 1684475: 1693913
		evm.TU.scaf_13.405	chr7: 2962060: 2967892		PARG04293	LG2: 7648713: 7661610
		evm.TU.scaf_13.406	chr7: 2957344: 2961423		PARG20632	LG6: 4666951: 4672375
		evm.TU.scaf_13.459	chr7: 2299630: 2305275		PARG20633	LG6: 4683586: 4688410
		evm.TU.scaf_13.585	chr7: 766368: 770776		PARG20701	LG6: 5154424: 5158596
	Fragaria vesca				PARG20704	LG6: 5171132: 5175115
	Classification	Gene_ id	Location		PARG20705	LG6: 5181899: 5198883
	RNL	FvH4_1g15090	Fvb1: 8522897: 8527372		PARG20744	LG6: 5433035: 5434284
		FvH4_1g15240	Fvb1: 8655754: 8659897		PARG20787	LG6: 5755536: 5760302
		FvH4_1g15380	Fvb1: 8719769: 8724216		PARG21282	LG6: 8810330: 8813778
		FvH4_1g15390	Fvb1: 8731284: 8735982		PARG21396	LG6: 9662398: 9667160
		FvH4_1g17470	Fvb1: 10129353: 10134014		PARG21401	LG6: 9684407: 9688037
		FvH4_2g40720	Fvb2: 28964639: 28967922		PARG04305	LG2: 7753640: 7766618
		FvH4_4g31860	Fvb4: 30794264: 30797577		PARG21403	LG6: 9696690: 9701828
		FvH4_6g18970	Fvb6: 12573711: 12577949		PARG21404	LG6: 9703479: 9715982
		FvH4_6g42380	Fvb6: 33058652: 33062981		PARG21406	LG6: 9719481: 9723850
		FvH4_1g15120	Fvb1: 8563231: 8567916		PARG21690	LG6: 11970129: 11973070
		FvH4_6g50110	Fvb6: 37350460: 37353826		PARG21957	LG6: 14435168: 14525800
		FvH4_6g50130	Fvb6: 37362000: 37367218		PARG22034	LG6: 15134324: 15153763
		FvH4_6g50140	Fvb6: 37367779: 37372051		PARG22110	LG6: 15772394: 15784233
		FvH4_6g50310	Fvb6: 37458384: 37470335		PARG22115	LG6: 15815049: 15819568
		FvH4_1g15130	Fvb1: 8568597: 8572003		PARG22129	LG6: 15885200: 15889787
		FvH4_1g15140	Fvb1: 8573011: 8575308		PARG22134	LG6: 15901709: 15905352
		FvH4_1g15160	Fvb1: 8582177: 8589228		PARG04642	LG2: 10245887: 10249230
		FvH4_1g15170	Fvb1: 8602623: 8607762		PARG22138	LG6: 15919132: 15926084
		FvH4_1g15210	Fvb1: 8630401: 8634578		PARG22152	LG6: 15985818: 15990089
		FvH4_1g15220	Fvb1: 8637924: 8643058		PARG22168	LG6: 16127919: 16132333
		FvH4_1g15230	Fvb1: 8651489: 8655325		PARG22171	LG6: 16160582: 16164408
	TNL	FvH4_1g07020	Fvb1: 3700360: 3704821		PARG22175	LG6: 16212384: 16216558
		FvH4_1g22380	Fvb1: 14281884: 14297328		PARG22197	LG6: 16471053: 16482403
		FvH4_7g32480	Fvb7: 23356590: 23362921		PARG22252	LG6: 16833672: 16837747
		FvH4_7g32720	Fvb7: 23476415: 23478115		PARG22267	LG6: 16939149: 16942805
		FvH4_7g32740	Fvb7: 23480734: 23484996		PARG22301	LG6: 17202834: 17206751
		FvH4_7g32760	Fvb7: 23489233: 23493387		PARG22315	LG6: 17300107: 17303392
		FvH4_7g33140	Fvb7: 23650499: 23654653		PARG04643	LG2: 10251717: 10255080
		FvH4_1g22390	Fvb1: 14299590: 14303535		PARG22403	LG6: 17926598: 17930590
		FvH4_1g22520	Fvb1: 14441571: 14444083		PARG22410	LG6: 17966676: 17970625
		FvH4_1g22540	Fvb1: 14461700: 14466528		PARG22413	LG6: 17984321: 17989143
		FvH4_1g27020	Fvb1: 18795219: 18797758		PARG22495	LG6: 18598387: 18602455
		FvH4_2g00540	Fvb2: 577691: 584136		PARG22688	LG6: 20033245: 20037877
		FvH4_2g02050	Fvb2: 1722322: 1730728		PARG22689	LG6: 20039312: 20042705
		FvH4_2g14320	Fvb2: 12579889: 12590215		PARG22693	LG6: 20080620: 20101648
		FvH4_2g17330	Fvb2: 14959963: 14964481		PARG22864	LG7: 1248272: 1253920
		FvH4_2g20310	Fvb2: 17084464: 17088846		PARG22914	LG7: 1839396: 1843570
		FvH4_1g11570	Fvb1: 6311414: 6316613		PARG22917	LG7: 1863601: 1867626
		FvH4_2g27070	Fvb2: 21589651: 21593992	CNL	PARG01244	LG1: 9169102: 9187335
		FvH4_2g27370	Fvb2: 21741748: 21746786		PARG02300	LG1: 18143543: 18144968
		FvH4_2g27720	Fvb2: 21929295: 21942555		PARG23947	LG7: 10219191: 10222930
		FvH4_2g38620	Fvb2: 27889870: 27897563		PARG25152	LG7: 17742485: 17745169
		FvH4_3g10020	Fvb3: 5831280: 5836662		PARG25351	LG8: 66236: 68743
		FvH4_3g15720	Fvb3: 9893051: 9896763		PARG25357	LG8: 126685: 129132
		FvH4_3g33030	Fvb3: 28389291: 28394385		PARG25364	LG8: 174559: 176931
		FvH4_3g36130	Fvb3: 30968711: 30972604		PARG25371	LG8: 214141: 229088
		FvH4_1g15650	Fvb1: 8876837: 8881338		PARG25372	LG8: 219333: 221828
		FvH4_1g16600	Fvb1: 9561517: 9567192		PARG27260	LG8: 15820056: 15824235
		FvH4_3g44370	Fvb3: 36999060: 37005236		PARG28752	tig00002400: 260254: 291252
		FvH4_3g44390	Fvb3: 37005771: 37018216		PARG29976	tig00008438: 335248: 340232
		FvH4_3g44580	Fvb3: 37134402: 37139796		PARG02302	LG1: 18150454: 18151629
		FvH4_1g16620	Fvb1: 9580878: 9589604		PARG30351	tig00186292: 11680: 21726
		FvH4_1g16640	Fvb1: 9609950: 9630516		PARG30353	tig00186292: 53074: 63510
		FvH4_5g03630	Fvb5: 2126315: 2130892		PARG30355	tig00186292: 80676: 83674
		FvH4_5g07310	Fvb5: 4280404: 4284962		PARG02388	LG1: 18667642: 18670579
		FvH4_5g32970	Fvb5: 23805596: 23810080		PARG03716	LG2: 2985072: 2988971
		FvH4_5g32990	Fvb5: 23815313: 23817791		PARG03725	LG2: 3024211: 3029604
		FvH4_5g34210	Fvb5: 24899881: 24904247		PARG03751	LG2: 3177399: 3181760
		FvH4_5g34230	Fvb5: 24909579: 24911267		PARG03760	LG2: 3239232: 3243303
		FvH4_5g35770	Fvb5: 26190138: 26195552		PARG03761	LG2: 3244606: 3249859
		FvH4_5g38540	Fvb5: 28487498: 28496427		PARG03764	LG2: 3255052: 3259647
		FvH4_1g16650	Fvb1: 9636888: 9643759		PARG03772	LG2: 3308246: 3313308
		FvH4_5g38600	Fvb5: 28533160: 28540263		PARG01493	LG1: 11314258: 11316120
		FvH4_5g38680	Fvb5: 28592546: 28599251		PARG03800	LG2: 3489197: 3536508
		FvH4_5g38870	Fvb5: 28712493: 28717931		PARG03811	LG2: 3519532: 3522762
		FvH4_6g01690	Fvb6: 959392: 966058		PARG03817	LG2: 3564066: 3575156
		FvH4_6g03250	Fvb6: 1808091: 1813978		PARG04317	LG2: 7838101: 7914194
		FvH4_6g04250	Fvb6: 2301383: 2306929		PARG04321	LG2: 7878294: 7881276
		FvH4_6g04730	Fvb6: 2606577: 2611353		PARG04322	LG2: 7916602: 7923549
		FvH4_6g05610	Fvb6: 3202786: 3207942		PARG04668	LG2: 10450749: 10457764
		FvH4_6g34410	Fvb6: 27157261: 27164822		PARG05445	LG2: 16899318: 16963902
		FvH4_7g09800	Fvb7: 9363329: 9368825		PARG05521	LG2: 17586125: 17593227
		FvH4_7g10520	Fvb7: 9913842: 9919874		PARG05736	LG2: 19270359: 19278079
		FvH4_7g10750	Fvb7: 10079369: 10084230		PARG01907	LG1: 15307120: 15310735
		FvH4_7g11160	Fvb7: 10424764: 10432950		PARG08665	LG2: 38267134: 38272839
		FvH4_7g11550	Fvb7: 10667105: 10678854		PARG08757	LG2: 39040674: 39041843
		FvH4_7g11580	Fvb7: 10721600: 10724501		PARG08760	LG2: 39047616: 39050396
		FvH4_7g12160	Fvb7: 11059090: 11064619		PARG08765	LG2: 39066928: 39070618
		FvH4_7g17700	Fvb7: 14949852: 14954896		PARG08796	LG2: 39302910: 39313606
		FvH4_1g22370	Fvb1: 14264676: 14270370		PARG08801	LG2: 39341820: 39345205
		FvH4_7g21060	Fvb7: 16963133: 16967057		PARG08803	LG2: 39355218: 39365431
		FvH4_7g21070	Fvb7: 16968344: 16974029		PARG09017	LG2: 41053602: 41058309
		FvH4_7g21230	Fvb7: 17076811: 17080803		PARG11106	LG3: 15433895: 15435016
		FvH4_7g28540	Fvb7: 21143968: 21150036		PARG12592	LG3: 24719002: 24722971
		FvH4_7g28550	Fvb7: 21151445: 21157436		PARG01942	LG1: 15606102: 15760396
		FvH4_7g32440	Fvb7: 23321061: 23324521		PARG15212	LG4: 17791465: 17794429
		FvH4_7g32460	Fvb7: 23330377: 23334178		PARG15312	LG4: 18592304: 18595288
		FvH4_7g32470	Fvb7: 23343384: 23353776		PARG15339	LG4: 18810636: 18817466
	CNL	FvH4_1g01230	Fvb1: 617829: 622012		PARG15342	LG4: 18823198: 18827437
		FvH4_4g16700	Fvb4: 20558914: 20561916		PARG15350	LG4: 18892867: 18897640
		FvH4_4g22940	Fvb4: 25572993: 25584795		PARG15351	LG4: 18902886: 18907318
		FvH4_4g25750	Fvb4: 27433903: 27440467		PARG15352	LG4: 18920070: 18924482
		FvH4_4g26300	Fvb4: 27749314: 27751593		PARG15383	LG4: 19209507: 19214255
		FvH4_4g29310	Fvb4: 29491877: 29497382		PARG15400	LG4: 19351192: 19352874
		FvH4_4g29930	Fvb4: 29823331: 29827478		PARG15404	LG4: 19370779: 19375583
		FvH4_5g16900	Fvb5: 9650743: 9653960		PARG01948	LG1: 15660672: 15662939
		FvH4_5g22710	Fvb5: 14042645: 14045470		PARG16371	LG5: 1074627: 1080184
		FvH4_5g23390	Fvb5: 14742701: 14745520		PARG16397	LG5: 1322234: 1358711
		FvH4_5g23400	Fvb5: 14748287: 14752577		PARG16403	LG5: 1387579: 1392356
		FvH4_1g23030	Fvb1: 14892210: 14895177		PARG16406	LG5: 1413851: 1417916
		FvH4_5g23420	Fvb5: 14763406: 14766264		PARG16473	LG5: 2058418: 2061689
		FvH4_5g23430	Fvb5: 14768435: 14772814		PARG16486	LG5: 2163132: 2181246
		FvH4_5g23450	Fvb5: 14790461: 14793316		PARG16525	LG5: 2545129: 2550020
		FvH4_5g23460	Fvb5: 14796619: 14798023		PARG16558	LG5: 2866623: 2872929
		FvH4_5g23470	Fvb5: 14802346: 14805192		PARG16630	LG5: 3526352: 3530719
		FvH4_5g24290	Fvb5: 15641374: 15643601		PARG16661	LG5: 3801876: 3806647
		FvH4_5g32430	Fvb5: 23400421: 23403630		PARG01953	LG1: 15783732: 15786932
		FvH4_5g33290	Fvb5: 24074691: 24080515		PARG16702	LG5: 4135044: 4138973
		FvH4_6g12200	Fvb6: 7370059: 7375700		PARG16713	LG5: 4264232: 4278467
		FvH4_6g13450	Fvb6: 8161551: 8170244		PARG16796	LG5: 5065584: 5073464
		FvH4_6g15090	Fvb6: 9369801: 9380828		PARG16805	LG5: 5153566: 5159127
		FvH4_6g15230	Fvb6: 9471089: 9472213		PARG16811	LG5: 5222217: 5227520
		FvH4_6g15250	Fvb6: 9487955: 9493613		PARG16834	LG5: 5467757: 5476955
		FvH4_6g15340	Fvb6: 9545733: 9550461		PARG16852	LG5: 5613275: 5615965
		FvH4_6g29480	Fvb6: 22770765: 22773653		PARG16909	LG5: 6047857: 6053383
		FvH4_6g30120	Fvb6: 23274097: 23281959		PARG16915	LG5: 6083322: 6089410
		FvH4_6g47050	Fvb6: 35759493: 35768068		PARG16917	LG5: 6098781: 6102955
		FvH4_6g47980	Fvb6: 36233745: 36239982		PARG02293	LG1: 18098858: 18102829
		FvH4_6g48170	Fvb6: 36328278: 36334739		PARG16918	LG5: 6106079: 6109819
		FvH4_6g49940	Fvb6: 37286241: 37291365		PARG16921	LG5: 6138081: 6143433
		FvH4_2g13150	Fvb2: 11517630: 11520933		PARG17721	LG5: 13275670: 13284102
		FvH4_6g51140	Fvb6: 37951096: 37953981		PARG17761	LG5: 13582398: 13586432
		FvH4_6g51550	Fvb6: 38204088: 38208139		PARG17764	LG5: 13600596: 13603678
		FvH4_6g51570	Fvb6: 38215806: 38219694		PARG19301	LG5: 23912904: 23915552
		FvH4_6g51610	Fvb6: 38248342: 38252407		PARG19379	LG5: 24349082: 24351883
		FvH4_6g52150	Fvb6: 38508885: 38511755		PARG21162	LG6: 8046123: 8051270
		FvH4_7g01950	Fvb7: 2325333: 2331945		PARG21218	LG6: 8382931: 8385920
		FvH4_7g02450	Fvb7: 2723162: 2730024		PARG21357	LG6: 9399430: 9405107
		FvH4_7g02890	Fvb7: 3193355: 3197665		PARG02294	LG1: 18109589: 18114031
		FvH4_7g08100	Fvb7: 8041222: 8046497		PARG21684	LG6: 11936760: 11940047
		FvH4_7g08870	Fvb7: 8653771: 8661690		PARG21703	LG6: 12082226: 12085744
		FvH4_2g17640	Fvb2: 15162407: 15165058		PARG21705	LG6: 12098714: 12106549
		FvH4_7g11380	Fvb7: 10577818: 10582220		PARG21711	LG6: 12146797: 12148053
		FvH4_7g11820	Fvb7: 10820187: 10821472		PARG22213	LG6: 16578322: 16581577
		FvH4_7g15240	Fvb7: 13251729: 13263534		PARG22582	LG6: 19256904: 19260658
		FvH4_7g22030	Fvb7: 17483257: 17487964		PARG22597	LG6: 19406799: 19410438
		FvH4_7g23500	Fvb7: 18310811: 18314044		PARG22599	LG6: 19426486: 19429364
		FvH4_7g23850	Fvb7: 18512753: 18513967		PARG22602	LG6: 19446537: 19450700
		FvH4_7g26370	Fvb7: 19950957: 19953788		PARG22605	LG6: 19462242: 19464995
		FvH4_7g27330	Fvb7: 20455600: 20461439		PARG02297	LG1: 18129540: 18132734
		FvH4_7g27890	Fvb7: 20747827: 20751140		PARG22607	LG6: 19475057: 19477810
		FvH4_7g28110	Fvb7: 20877258: 20882020		PARG22609	LG6: 19489824: 19493231
		FvH4_3g00820	Fvb3: 415177: 420696		PARG22612	LG6: 19502532: 19505282
		FvH4_7g28390	Fvb7: 21034424: 21042368		PARG22614	LG6: 19508237: 19509566
		FvH4_7g31270	Fvb7: 22634687: 22636273		PARG22692	LG6: 20069936: 20074350
		FvH4_3g02290	Fvb3: 1161319: 1165304		PARG22988	LG7: 2480924: 2496325
		FvH4_3g11470	Fvb3: 6744261: 6754967		PARG22992	LG7: 2498964: 2502201
		FvH4_3g16720	Fvb3: 10542964: 10551214		PARG22993	LG7: 2502777: 2506400
	Gillenia trifoliata				PARG22994	LG7: 2511176: 2513989
	Classification	Gene_ id	Location		PARG22997	LG7: 2521650: 2525856
	RNL	Gtr08g19029	Chr08: 2928594: 2931783	Prunus avium
		Gtr09g3913	Chr09: 12260145: 12263393	Classification	Gene_ id	Location
		Gtr09g3920	Chr09: 12336219: 12339281	RNL	Pav_sc0000348.1_g010.1.mk	PAV_r1.0chr7: 12347887: 12349718
		Gtr09g3921	Chr09: 12340088: 12343850		Pav_sc0000348.1_g030.1.br	PAV_r1.0chr7: 12356917: 12359569
		Gtr09g3924	Chr09: 12380884: 12389202		Pav_sc0000348.1_g100.1.br	PAV_r1.0chr7: 12377222: 12380459
	TNL	Gtr01g23108	Chr01: 29261908: 29277833		Pav_sc0000890.1_g820.1.mk	PAV_r1.0chr1: 29441797: 29445045
		Gtr01g23144	Chr01: 29584987: 29589615	TNL	Pav_sc0000069.1_g770.1.br	PAV_r1.0chr1: 30794485: 30802100
		Gtr01g23149	Chr01: 29598741: 29605570		Pav_sc0000407.1_g110.1.mk	PAV_r1.0chr8: 15678524: 15683490
		Gtr01g23189	Chr01: 29839510: 29843059		Pav_sc0000412.1_g370.1.mk	PAV_r1.0chr8: 15342347: 15347801
		Gtr04g12823	Chr04: 5523265: 5528883		Pav_sc0000412.1_g460.1.mk	PAV_r1.0chr8: 15291199: 15308872
		Gtr07g26388	Chr07: 11019474: 11020655		Pav_sc0000412.1_g470.1.br	PAV_r1.0chr8: 15289347: 15294070
		Gtr08g20631	Chr08: 18500428: 18505610		Pav_sc0000451.1_g200.1.mk	PAV_r1.0chr2: 4306539: 4313101
	CNL	Gtr01g21316	Chr01: 1018550: 1021312		Pav_sc0000491.1_g150.1.br	PAV_r1.0chr2: 10058621: 10063863
		Gtr04g14830	Chr04: 28005297: 28008116		Pav_sc0000491.1_g160.1.br	PAV_r1.0chr2: 10066158: 10070200
		Gtr06g2622	Chr06: 24287093: 24289942		Pav_sc0000549.1_g460.1.br	PAV_r1.0chr5: 5746351: 5750379
		Gtr06g2623	Chr06: 24291711: 24295278		Pav_sc0000595.1_g1070.1.br	PAV_r1.0chr7: 1664660: 1670106
		Gtr06g2625	Chr06: 24312589: 24315411		Pav_sc0000595.1_g920.1.br	PAV_r1.0chr7: 1744357: 1746571
		Gtr07g25647	Chr07: 2668871: 2673358		Pav_sc0000108.1_g010.1.mk	PAV_r1.0chr5: 3316782: 3321036
		Gtr07g25648	Chr07: 2676342: 2680443		Pav_sc0000620.1_g090.1.br	PAV_r1.0chr8: 10186508: 10190943
		Gtr07g25667	Chr07: 2814275: 2817780		Pav_sc0000629.1_g060.1.mk	PAV_r1.0chr8: 14858494: 14863753
		Gtr07g27951	Chr07: 26243945: 26246398		Pav_sc0000714.1_g190.1.br	PAV_r1.0chr1: 14957532: 14961942
		Gtr09g4185	Chr09: 14571384: 14574844		Pav_sc0000829.1_g230.1.mk	PAV_r1.0chr8: 4480197: 4485438
		Gtr01g21343	Chr01: 1364454: 1367219		Pav_sc0000863.1_g040.1.br	PAV_r1.0chr8: 3152667: 3155457
		Gtr01g21389	Chr01: 2068257: 2071433		Pav_sc0000863.1_g490.1.br	PAV_r1.0chr8: 2969954: 2976419
		Gtr02g17371	Chr02: 22692168: 22696085		Pav_sc0000863.1_g530.1.br	PAV_r1.0chr8: 2952133: 2953755
		Gtr02g18285	Chr02: 31567473: 31574604		Pav_sc0000863.1_g590.1.mk	PAV_r1.0chr8: 2901950: 2974852
		Gtr02g18344	Chr02: 31989943: 31996091		Pav_sc0001037.1_g050.1.mk	PAV_r1.0chr0: 25832441: 25843171
		Gtr02g18373	Chr02: 32308906: 32312973		Pav_sc0001037.1_g080.1.br	PAV_r1.0chr0: 25864327: 25866662
		Gtr03g10951	Chr03: 21990929: 21992976		Pav_sc0000205.1_g030.1.br	PAV_r1.0chr1: 41284725: 41293630
		Gtr03g10952	Chr03: 21996136: 21999192		Pav_sc0001037.1_g100.1.br	PAV_r1.0chr0: 25883536: 25887249
	Malus baccata				Pav_sc0001106.1_g430.1.br	PAV_r1.0chr1: 40280482: 40286210
	Classification	Gene_ id	Location		Pav_sc0001129.1_g130.1.mk	PAV_r1.0chr2: 3208504: 3214191
	RNL	MABA007575	scaffold93: 32629: 35880		Pav_sc0001171.1_g420.1.mk	PAV_r1.0chr8: 4358591: 4384415
		MABA017218	scaffold274: 282720: 287677		Pav_sc0001251.1_g080.1.br	PAV_r1.0chr6: 12253047: 12256508
		MABA017222	scaffold274: 322825: 332685		Pav_sc0001278.1_g030.1.br	PAV_r1.0chr0: 30673830: 30678960
		MABA017225	scaffold274: 340547: 345773		Pav_sc0001323.1_g1060.1.br	PAV_r1.0chr1: 40616086: 40622615
		MABA017226	scaffold274: 355459: 358614		Pav_sc0001323.1_g1190.1.br	PAV_r1.0chr1: 40537187: 40543156
		MABA017228	scaffold274: 390062: 393805		Pav_sc0001323.1_g340.1.mk	PAV_r1.0chr1: 41067963: 41074241
		MABA022853	scaffold411: 233514: 236669		Pav_sc0001323.1_g470.1.br	PAV_r1.0chr1: 40977892: 40979817
		MABA033501	scaffold782: 355036: 359443		Pav_sc0000205.1_g190.1.br	PAV_r1.0chr1: 41392752: 41403089
		MABA033503	scaffold782: 366131: 369542		Pav_sc0001323.1_g490.1.br	PAV_r1.0chr1: 40957194: 40963646
		MABA009168	scaffold123: 235909: 239115		Pav_sc0001323.1_g610.1.br	PAV_r1.0chr1: 40913159: 40917446
		MABA009173	scaffold123: 294375: 297555		Pav_sc0001413.1_g160.1.br	PAV_r1.0chr8: 10836093: 10839667
		MABA009175	scaffold123: 306386: 310028		Pav_sc0001836.1_g160.1.mk	PAV_r1.0chr2: 4047564: 4053487
		MABA011107	scaffold154: 172398: 176257		Pav_sc0002118.1_g030.1.mk	PAV_r1.0chr7: 7477584: 7489378
		MABA012440	scaffold181: 543868: 548064		Pav_sc0002136.1_g030.1.mk	PAV_r1.0chr1: 41735922: 41739671
		MABA012441	scaffold181: 561073: 568931		Pav_sc0002136.1_g040.1.mk	PAV_r1.0chr1: 41739904: 41744615
		MABA017213	scaffold274: 205054: 209557		Pav_sc0002282.1_g010.1.mk	PAV_r1.0chr0: 48185160: 48187456
		MABA017214	scaffold274: 224586: 227974		Pav_sc0002327.1_g440.1.mk	PAV_r1.0chr1: 42711371: 42716703
	TNL	MABA000445	scaffold4: 142972: 148607		Pav_sc0002659.1_g130.1.br	PAV_r1.0chr8: 3256286: 3260507
		MABA000812	scaffold6: 17315: 19764		Pav_sc0000205.1_g210.1.br	PAV_r1.0chr1: 41411991: 41416429
		MABA030850	scaffold668: 221031: 225618		Pav_sc0002960.1_g060.1.br	PAV_r1.0chr0: 58613949: 58621698
		MABA031769	scaffold708: 53845: 67974		Pav_sc0003183.1_g100.1.mk	PAV_r1.0chr0: 61914852: 61919887
		MABA031778	scaffold708: 178387: 183881		Pav_sc0003292.1_g020.1.mk	PAV_r1.0chr0: 63566996: 63572402
		MABA031821	scaffold710: 194357: 200129		Pav_sc0003604.1_g020.1.mk	PAV_r1.0chr0: 66995247: 67001711
		MABA032124	scaffold722: 33804: 43314		Pav_sc0003684.1_g030.1.mk	PAV_r1.0chr0: 67793827: 67814372
		MABA032132	scaffold722: 106234: 111286		Pav_sc0003716.1_g050.1.br	PAV_r1.0chr0: 68325014: 68329422
		MABA032134	scaffold722: 127167: 137539		Pav_sc0003756.1_g020.1.br	PAV_r1.0chr8: 14667815: 14671899
		MABA032138	scaffold722: 190100: 194864		Pav_sc0003878.1_g010.1.br	PAV_r1.0chr0: 70344656: 70347357
		MABA032769	scaffold752: 186430: 191126		Pav_sc0003974.1_g100.1.br	PAV_r1.0chr0: 71527534: 71533223
		MABA033666	scaffold791: 155793: 161828		Pav_sc0004001.1_g040.1.br	PAV_r1.0chr0: 71860038: 71863052
		MABA000816	scaffold6: 91319: 98403		Pav_sc0000370.1_g080.1.mk	PAV_r1.0chr5: 6655816: 6660893
		MABA034671	scaffold834: 68392: 74237		Pav_sc0004175.1_g040.1.mk	PAV_r1.0chr0: 73404057: 73413266
		MABA034941	scaffold848: 14160: 18325		Pav_sc0004298.1_g070.1.mk	PAV_r1.0chr0: 74639720: 74645582
		MABA036368	scaffold919: 94006: 98702		Pav_sc0004298.1_g150.1.mk	PAV_r1.0chr0: 74686080: 74689418
		MABA036370	scaffold919: 118343: 126868		Pav_sc0004356.1_g020.1.br	PAV_r1.0chr8: 10091172: 10092591
		MABA036373	scaffold919: 134737: 147155		Pav_sc0004613.1_g010.1.br	PAV_r1.0chr0: 77710391: 77716198
		MABA039371	scaffold1118: 87583: 94313		Pav_sc0004999.1_g090.1.br	PAV_r1.0chr1: 41635887: 41642896
		MABA040043	scaffold1170: 59142: 70572		Pav_sc0005314.1_g010.1.mk	PAV_r1.0chr0: 83841053: 83844143
		MABA040044	scaffold1170: 84417: 97226		Pav_sc0005314.1_g060.1.br	PAV_r1.0chr0: 83870803: 83874918
		MABA040502	scaffold1217: 87975: 92990		Pav_sc0006168.1_g030.1.mk	PAV_r1.0chr0: 90958803: 90965228
		MABA040798	scaffold1244: 37: 3762		Pav_sc0006256.1_g010.1.mk	PAV_r1.0chr0: 91924405: 91932644
		MABA000834	scaffold6: 349071: 358682		Pav_sc0000377.1_g370.1.mk	PAV_r1.0chr8: 14895809: 14909248
		MABA040802	scaffold1244: 49869: 58675		Pav_sc0006347.1_g040.1.br	PAV_r1.0chr0: 92739339: 92743404
		MABA040804	scaffold1244: 76321: 82221		Pav_sc0007100.1_g040.1.br	PAV_r1.0chr0: 98948065: 98949766
		MABA040836	scaffold1251: 25477: 29467		Pav_sc0007648.1_g020.1.mk	PAV_r1.0chr0: 103307805: 103311642
		MABA040863	scaffold1253: 104989: 110781		Pav_sc0008149.1_g010.1.br	PAV_r1.0chr0: 106994185: 107001411
		MABA041498	scaffold1327: 56067: 59329		Pav_sc0009731.1_g010.1.br	PAV_r1.0chr0: 118123112: 118126340
		MABA041500	scaffold1327: 91394: 96514		Pav_sc0011189.1_g020.1.mk	PAV_r1.0chr0: 129053598: 129056887
		MABA042598	scaffold1458: 160734: 164907		Pav_sc0012000.1_g010.1.mk	PAV_r1.0chr0: 134485404: 134488424
		MABA043555	scaffold1619: 20629: 23364		Pav_sc0000054.1_g610.1.mk	PAV_r1.0chr1: 21162103: 21167748
		MABA043910	scaffold1701: 19984: 26670		Pav_sc0000384.1_g050.1.br	PAV_r1.0chr8: 2321664: 2325321
		MABA044250	scaffold1824: 1991: 4462		Pav_sc0000384.1_g080.1.mk	PAV_r1.0chr8: 2303389: 2309818
		MABA001688	scaffold13: 372084: 377477	CNL	Pav_co4008969.1_g010.1.br	PAV_r1.0chr0: 149197722: 149198859
		MABA044286	scaffold1841: 4672: 14056		Pav_sc0000136.1_g200.1.br	PAV_r1.0chr8: 11848857: 11852302
		MABA001691	scaffold13: 459450: 465315		Pav_sc0000147.1_g040.1.br	PAV_r1.0chr7: 5344483: 5347458
		MABA001722	scaffold13: 1286738: 1292350		Pav_sc0000147.1_g070.1.br	PAV_r1.0chr7: 5375898: 5378396
		MABA004887	scaffold52: 822926: 830465		Pav_sc0000162.1_g430.1.br	PAV_r1.0chr3: 5799528: 5800937
		MABA005000	scaffold54: 60529: 65904		Pav_sc0000170.1_g130.1.mk	PAV_r1.0chr2: 2295414: 2306126
		MABA005398	scaffold58: 1129632: 1138681		Pav_sc0000207.1_g080.1.mk	PAV_r1.0chr1: 3352979: 3355342
		MABA006460	scaffold74: 1114146: 1128552		Pav_sc0000207.1_g120.1.br	PAV_r1.0chr1: 3371180: 3373252
		MABA000447	scaffold4: 184776: 190411		Pav_sc0000207.1_g190.1.br	PAV_r1.0chr1: 3385654: 3389139
		MABA007341	scaffold88: 433971: 438033		Pav_sc0000207.1_g230.1.br	PAV_r1.0chr1: 3405282: 3408652
		MABA007439	scaffold90: 17995: 23217		Pav_co4060495.1_g010.1.br	PAV_r1.0chr0: 168553885: 168555082
		MABA007870	scaffold98: 3872: 12680		Pav_sc0000239.1_g020.1.br	PAV_r1.0chr0: 8251617: 8255247
		MABA007873	scaffold98: 96083: 103141		Pav_sc0000257.1_g430.1.br	PAV_r1.0chr1: 38152275: 38153846
		MABA007877	scaffold98: 173874: 178221		Pav_sc0000257.1_g460.1.br	PAV_r1.0chr1: 38138124: 38141009
		MABA007888	scaffold98: 490316: 493992		Pav_sc0000257.1_g990.1.br	PAV_r1.0chr1: 37825637: 37827455
		MABA009131	scaffold122: 339409: 342083		Pav_sc0000302.1_g010.1.br	PAV_r1.0chr0: 10049473: 10052472
		MABA009132	scaffold122: 345964: 353713		Pav_sc0000304.1_g160.1.mk	PAV_r1.0chr2: 793218: 798787
		MABA009139	scaffold122: 478235: 485927		Pav_sc0000387.1_g020.1.br	PAV_r1.0chr0: 12269894: 12272623
		MABA009162	scaffold123: 164980: 168450		Pav_sc0000439.1_g020.1.br	PAV_r1.0chr0: 13909251: 13910606
		MABA000453	scaffold4: 299115: 305425		Pav_sc0000501.1_g060.1.br	PAV_r1.0chr2: 3440347: 3444237
		MABA009541	scaffold129: 141244: 150458		Pav_sc0000501.1_g150.1.br	PAV_r1.0chr2: 3472021: 3476001
		MABA009546	scaffold129: 209657: 216651		Pav_sc0000501.1_g190.1.mk	PAV_r1.0chr2: 3473719: 3506927
		MABA009547	scaffold129: 223260: 232308		Pav_sc0000502.1_g500.1.br	PAV_r1.0chr1: 42024041: 42026629
		MABA009548	scaffold129: 242758: 248124		Pav_sc0000503.1_g120.1.br	PAV_r1.0chr2: 10976893: 10980096
		MABA009553	scaffold129: 294162: 311088		Pav_sc0000532.1_g040.1.br	PAV_r1.0chr3: 6622780: 6625705
		MABA009555	scaffold129: 339041: 349581		Pav_sc0000582.1_g110.1.br	PAV_r1.0chr8: 513894: 519433
		MABA009558	scaffold129: 362098: 375861		Pav_sc0000582.1_g120.1.mk	PAV_r1.0chr8: 513827: 529029
		MABA010045	scaffold138: 36760: 39334		Pav_sc0000647.1_g030.1.br	PAV_r1.0chr0: 17879774: 17881186
		MABA010881	scaffold149: 762849: 766904		Pav_sc0000713.1_g060.1.br	PAV_r1.0chr0: 19264139: 19266844
		MABA010913	scaffold149: 1085896: 1092791		Pav_sc0000861.1_g100.1.br	PAV_r1.0chr1: 891280: 892440
		MABA000454	scaffold4: 326223: 334241		Pav_sc0000882.1_g090.1.br	PAV_r1.0chr2: 5396931: 5400559
		MABA011412	scaffold158: 678340: 682161		Pav_sc0000095.1_g1050.1.mk	PAV_r1.0chr4: 11008087: 11011455
		MABA011414	scaffold158: 688466: 691777		Pav_sc0000882.1_g120.1.br	PAV_r1.0chr2: 5378532: 5382011
		MABA011416	scaffold158: 701045: 705304		Pav_sc0000967.1_g100.1.br	PAV_r1.0chr0: 24021668: 24025624
		MABA011419	scaffold158: 724827: 728710		Pav_sc0001059.1_g090.1.br	PAV_r1.0chr2: 11705108: 11706904
		MABA011536	scaffold162: 254822: 258069		Pav_sc0001059.1_g180.1.mk	PAV_r1.0chr2: 11733942: 11739843
		MABA014782	scaffold229: 78285: 86650		Pav_sc0001111.1_g240.1.mk	PAV_r1.0chr2: 2584733: 2589408
		MABA014802	scaffold229: 244960: 252574		Pav_sc0001141.1_g020.1.br	PAV_r1.0chr2: 2003328: 2008408
		MABA014803	scaffold229: 264825: 273129		Pav_sc0001141.1_g050.1.br	PAV_r1.0chr2: 1981614: 1984343
		MABA016202	scaffold253: 93317: 97908		Pav_sc0001141.1_g240.1.br	PAV_r1.0chr2: 1856249: 1857619
		MABA016371	scaffold256: 233307: 245875		Pav_sc0001196.1_g1390.1.br	PAV_r1.0chr1: 39020306: 39025313
		MABA000457	scaffold4: 366979: 375020		Pav_sc0001196.1_g1460.1.br	PAV_r1.0chr1: 38993373: 38996297
		MABA016420	scaffold257: 129069: 140637		Pav_sc0000100.1_g540.1.mk	PAV_r1.0chr1: 10543615: 10549910
		MABA016841	scaffold265: 245533: 250099		Pav_sc0001339.1_g010.1.br	PAV_r1.0chr6: 17056619: 17061893
		MABA017016	scaffold270: 265678: 271474		Pav_sc0001339.1_g030.1.br	PAV_r1.0chr6: 17077866: 17078981
		MABA017501	scaffold279: 455221: 461040		Pav_sc0001347.1_g030.1.br	PAV_r1.0chr0: 32206970: 32213150
		MABA017503	scaffold279: 478123: 486768		Pav_sc0001369.1_g640.1.br	PAV_r1.0chr3: 6288854: 6291826
		MABA018089	scaffold291: 40301: 43301		Pav_sc0001369.1_g670.1.br	PAV_r1.0chr3: 6269284: 6272277
		MABA018092	scaffold291: 123995: 127942		Pav_sc0001524.1_g050.1.mk	PAV_r1.0chr6: 14231114: 14234836
		MABA018145	scaffold291: 1021041: 1034117		Pav_sc0001695.1_g010.1.br	PAV_r1.0chr0: 38045462: 38048620
		MABA018733	scaffold304: 369805: 376398		Pav_sc0001695.1_g020.1.mk	PAV_r1.0chr0: 38046264: 38057586
		MABA019396	scaffold324: 279120: 286530		Pav_sc0001928.1_g010.1.br	PAV_r1.0chr0: 42568677: 42571490
		MABA000464	scaffold4: 440743: 447097		Pav_sc0001985.1_g070.1.br	PAV_r1.0chr8: 1019902: 1021203
		MABA019400	scaffold324: 337749: 340171		Pav_sc0000102.1_g020.1.br	PAV_r1.0chr2: 15573943: 15578870
		MABA019675	scaffold334: 134676: 140588		Pav_sc0001988.1_g040.1.br	PAV_r1.0chr0: 43510921: 43515121
		MABA020554	scaffold352: 61086: 75138		Pav_sc0002136.1_g160.1.br	PAV_r1.0chr1: 41802225: 41805065
		MABA020555	scaffold352: 95373: 100353		Pav_sc0002136.1_g210.1.br	PAV_r1.0chr1: 41819301: 41822626
		MABA020727	scaffold357: 85571: 91500		Pav_sc0002136.1_g250.1.br	PAV_r1.0chr1: 41831322: 41834153
		MABA020730	scaffold357: 140427: 147449		Pav_sc0002237.1_g030.1.br	PAV_r1.0chr0: 47415614: 47416966
		MABA020753	scaffold357: 463902: 468814		Pav_sc0002296.1_g060.1.br	PAV_r1.0chr0: 48521201: 48524176
		MABA020757	scaffold357: 500285: 504104		Pav_sc0002383.1_g070.1.mk	PAV_r1.0chr8: 10605011: 10612172
		MABA021374	scaffold375: 47853: 52968		Pav_sc0002388.1_g090.1.br	PAV_r1.0chr6: 14605990: 14609074
		MABA021930	scaffold389: 319974: 326694		Pav_sc0002401.1_g040.1.br	PAV_r1.0chr2: 2992658: 2995933
		MABA000496	scaffold4: 885400: 891550		Pav_sc0002401.1_g080.1.br	PAV_r1.0chr2: 3005502: 3009465
		MABA022399	scaffold399: 431678: 437181		Pav_sc0000123.1_g840.1.br	PAV_r1.0chr0: 4493560: 4498763
		MABA022402	scaffold399: 456414: 462094		Pav_sc0002474.1_g150.1.br	PAV_r1.0chr2: 1453630: 1455966
		MABA022852	scaffold411: 210230: 215477		Pav_sc0002504.1_g040.1.br	PAV_r1.0chr0: 52032672: 52035170
		MABA023261	scaffold426: 107112: 111510		Pav_sc0002684.1_g030.1.br	PAV_r1.0chr0: 54532016: 54534310
		MABA023976	scaffold449: 21825: 32074		Pav_sc0003155.1_g060.1.br	PAV_r1.0chr8: 7678107: 7681804
		MABA023977	scaffold449: 69851: 76566		Pav_sc0003386.1_g040.1.br	PAV_r1.0chr0: 64616396: 64618054
		MABA023988	scaffold449: 141254: 150224		Pav_sc0003515.1_g210.1.br	PAV_r1.0chr2: 250138: 254226
		MABA023993	scaffold449: 181529: 202139		Pav_sc0003687.1_g030.1.mk	PAV_r1.0chr0: 67855751: 67861858
		MABA023997	scaffold449: 223849: 228428		Pav_sc0003823.1_g140.1.br	PAV_r1.0chr7: 5248579: 5250615
		MABA024763	scaffold470: 50857: 55394		Pav_sc0003946.1_g010.1.br	PAV_r1.0chr2: 2963132: 2966998
		MABA000504	scaffold4: 955362: 959367		Pav_sc0003946.1_g020.1.br	PAV_r1.0chr2: 2954269: 2958246
		MABA025309	scaffold486: 49094: 54135		Pav_sc0000136.1_g120.1.br	PAV_r1.0chr8: 11803777: 11806584
		MABA025312	scaffold486: 87548: 92331		Pav_sc0003965.1_g010.1.br	PAV_r1.0chr0: 71402395: 71404884
		MABA025313	scaffold486: 142035: 146728		Pav_sc0004349.1_g010.1.mk	PAV_r1.0chr0: 75106691: 75109012
		MABA025315	scaffold486: 194391: 200924		Pav_sc0004383.1_g150.1.br	PAV_r1.0chr8: 1061042: 1062570
		MABA025316	scaffold486: 207607: 210335		Pav_sc0004383.1_g180.1.br	PAV_r1.0chr8: 1038177: 1041171
		MABA025447	scaffold491: 255552: 263367		Pav_sc0005193.1_g040.1.mk	PAV_r1.0chr0: 82761803: 82765489
		MABA025922	scaffold505: 167930: 172120		Pav_sc0005518.1_g010.1.br	PAV_r1.0chr0: 85632583: 85635779
		MABA026149	scaffold511: 89055: 94259		Pav_sc0005591.1_g020.1.mk	PAV_r1.0chr0: 86177683: 86180301
		MABA026158	scaffold511: 194078: 200822		Pav_sc0005659.1_g010.1.mk	PAV_r1.0chr0: 86815187: 86819396
		MABA026193	scaffold512: 16364: 22197		Pav_sc0005745.1_g010.1.mk	PAV_r1.0chr0: 87563218: 87565163
		MABA000522	scaffold4: 1150331: 1159027		Pav_sc0006188.1_g030.1.br	PAV_r1.0chr0: 91073269: 91074429
		MABA026199	scaffold512: 56593: 60246		Pav_sc0000136.1_g190.1.br	PAV_r1.0chr8: 11841217: 11843142
		MABA026201	scaffold512: 115856: 120232		Pav_sc0006661.1_g050.1.br	PAV_r1.0chr0: 95219950: 95223474
		MABA027128	scaffold536: 164117: 176233		Pav_sc0007841.1_g010.1.br	PAV_r1.0chr0: 104833943: 104838640
		MABA027736	scaffold555: 227698: 232096		Pav_sc0009370.1_g040.1.br	PAV_r1.0chr6: 11296835: 11299582
		MABA028597	scaffold582: 6335: 8192		Pav_sc0010217.1_g020.1.mk	PAV_r1.0chr0: 121368389: 121370187
		MABA030217	scaffold642: 108322: 112585		Pav_sc0010662.1_g020.1.br	PAV_r1.0chr0: 124983157: 124988297
		MABA030531	scaffold655: 345099: 350808		Pav_sc0010946.1_g010.1.br	PAV_r1.0chr0: 127304424: 127307107
		MABA030835	scaffold668: 38125: 51425		Pav_sc0011551.1_g010.1.br	PAV_r1.0chr0: 131464204: 131466299
		MABA030837	scaffold668: 103540: 116214		Pav_sc0011762.1_g010.1.mk	PAV_r1.0chr0: 132872464: 132875880
		MABA030848	scaffold668: 202832: 209192	Prunus persica
	CNL	MABA000692	scaffold5: 1236694: 1244652	Classification	Gene_ id	Location
		MABA003407	scaffold30: 317586: 320847	RNL	Prupe.1G389500_v2.0.a1	Pp01: 34783633: 34787044
		MABA033304	scaffold774: 231592: 234979		Prupe.7G139600_v2.0.a1	Pp07: 15550960: 15554619
		MABA033537	scaffold785: 136779: 141287		Prupe.7G139700_v2.0.a1	Pp07: 15561809: 15565073
		MABA033751	scaffold793: 217663: 226759		Prupe.7G138500_v2.0.a1	Pp07: 15482391: 15486012
		MABA036075	scaffold905: 19101: 23600		Prupe.7G138600_v2.0.a1	Pp07: 15487967: 15491850
		MABA036545	scaffold931: 236948: 239685		Prupe.7G138700_v2.0.a1	Pp07: 15499038: 15502863
		MABA038137	scaffold1029: 311743: 314845		Prupe.7G138800_v2.0.a1	Pp07: 15503122: 15509769
		MABA038149	scaffold1029: 523879: 530887		Prupe.7G138900_v2.0.a1	Pp07: 15510691: 15514256
		MABA038280	scaffold1039: 16355: 20219		Prupe.7G139100_v2.0.a1	Pp07: 15530637: 15533733
		MABA038364	scaffold1044: 113538: 117073		Prupe.7G139200_v2.0.a1	Pp07: 15533980: 15537683
		MABA039156	scaffold1098: 44800: 70459		Prupe.7G139500_v2.0.a1	Pp07: 15544201: 15547481
		MABA003412	scaffold30: 370086: 375422	TNL	Prupe.1G160400_v2.0.a1	Pp01: 12771595: 12775801
		MABA039158	scaffold1098: 124061: 129051		Prupe.1G524000_v2.0.a1	Pp01: 42962327: 42966318
		MABA039426	scaffold1122: 3237: 8736		Prupe.8G185200_v2.0.a1	Pp08: 18331678: 18335612
		MABA039461	scaffold1125: 203: 14571		Prupe.8G185300_v2.0.a1	Pp08: 18336603: 18342039
		MABA040928	scaffold1262: 43755: 53035		Prupe.8G237200_v2.0.a1	Pp08: 20946297: 20953203
		MABA040949	scaffold1265: 48358: 52395		Prupe.I001800._v2.0.a1	scaffold_19: 1607: 6479
		MABA042482	scaffold1441: 6290: 11315		Prupe.I002100._v2.0.a1	scaffold_19: 16570: 18199
		MABA044175	scaffold1798: 5282: 8546		Prupe.I002300._v2.0.a1	scaffold_19: 28322: 32039
		MABA044176	scaffold1798: 20382: 23723		Prupe.1G539800_v2.0.a1	Pp01: 44104048: 44108833
		MABA044182	scaffold1798: 70542: 73848		Prupe.1G550800_v2.0.a1	Pp01: 45018636: 45024176
		MABA044542	scaffold1992: 24308: 27227		Prupe.2G018300_v2.0.a1	Pp02: 1708363: 1714847
		MABA004090	scaffold40: 148074: 151802		Prupe.2G045200_v2.0.a1	Pp02: 5054083: 5060312
		MABA004092	scaffold40: 178905: 182552		Prupe.2G055200_v2.0.a1	Pp02: 6542068: 6547629
		MABA004093	scaffold40: 186310: 188613		Prupe.2G055600_v2.0.a1	Pp02: 6636553: 6641016
		MABA004132	scaffold40: 638902: 648535		Prupe.2G055700_v2.0.a1	Pp02: 6647990: 6652171
		MABA004133	scaffold40: 668450: 672388		Prupe.2G056100_v2.0.a1	Pp02: 6680147: 6684535
		MABA006077	scaffold69: 385576: 391996		Prupe.2G057100_v2.0.a1	Pp02: 6900382: 6908429
		MABA008060	scaffold101: 373516: 383989		Prupe.1G161700_v2.0.a1	Pp01: 12928215: 12932410
		MABA008964	scaffold119: 896: 7212		Prupe.2G057600_v2.0.a1	Pp02: 7072506: 7080854
		MABA001292	scaffold9: 2908271: 2914135		Prupe.2G057800_v2.0.a1	Pp02: 7153597: 7159989
		MABA009179	scaffold123: 371353: 375359		Prupe.2G059000_v2.0.a1	Pp02: 7341149: 7347251
		MABA009201	scaffold123: 557779: 570757		Prupe.2G059200_v2.0.a1	Pp02: 7379195: 7384343
		MABA009203	scaffold123: 583249: 587010		Prupe.2G059400_v2.0.a1	Pp02: 7399789: 7402390
		MABA009207	scaffold123: 612610: 617469		Prupe.2G060400_v2.0.a1	Pp02: 7629749: 7634984
		MABA009213	scaffold123: 647832: 651850		Prupe.2G068900_v2.0.a1	Pp02: 9814085: 9819386
		MABA009918	scaffold135: 417228: 434123		Prupe.2G069000_v2.0.a1	Pp02: 9857898: 9862311
		MABA009919	scaffold135: 443864: 450932		Prupe.2G101900_v2.0.a1	Pp02: 15783336: 15788158
		MABA009920	scaffold135: 460831: 468661		Prupe.2G113200_v2.0.a1	Pp02: 17142564: 17145425
		MABA010173	scaffold140: 62793: 68855		Prupe.1G161800_v2.0.a1	Pp01: 12957285: 12959465
		MABA010175	scaffold140: 80574: 86703		Prupe.2G121000_v2.0.a1	Pp02: 17832432: 17837030
		MABA001384	scaffold10: 708592: 715206		Prupe.2G126100_v2.0.a1	Pp02: 18253334: 18260122
		MABA010176	scaffold140: 98958: 104895		Prupe.2G126300_v2.0.a1	Pp02: 18343901: 18349522
		MABA010218	scaffold140: 501549: 507831		Prupe.2G126400_v2.0.a1	Pp02: 18366911: 18371938
		MABA010230	scaffold140: 619975: 635624		Prupe.2G126600_v2.0.a1	Pp02: 18403381: 18407339
		MABA010331	scaffold142: 505797: 507039		Prupe.2G126700_v2.0.a1	Pp02: 18413049: 18417746
		MABA010334	scaffold142: 524833: 527026		Prupe.2G126900_v2.0.a1	Pp02: 18447713: 18452274
		MABA010705	scaffold147: 702763: 706195		Prupe.2G127000_v2.0.a1	Pp02: 18454239: 18459007
		MABA010966	scaffold151: 37096: 44023		Prupe.2G135700_v2.0.a1	Pp02: 19328597: 19334987
		MABA011826	scaffold169: 359705: 363642		Prupe.3G009700_v2.0.a1	Pp03: 624864: 629126
		MABA012374	scaffold180: 635109: 641547		Prupe.1G162200_v2.0.a1	Pp01: 12988506: 12991775
		MABA013159	scaffold195: 368662: 373079		Prupe.3G010100_v2.0.a1	Pp03: 646107: 650051
		MABA001386	scaffold10: 738892: 746234		Prupe.3G130700_v2.0.a1	Pp03: 13341403: 13344812
		MABA013163	scaffold195: 418194: 431546		Prupe.4G224500_v2.0.a1	Pp04: 14124454: 14130784
		MABA013559	scaffold201: 1183165: 1187497		Prupe.4G227000_v2.0.a1	Pp04: 14440602: 14446696
		MABA013563	scaffold201: 1261643: 1266383		Prupe.5G019000_v2.0.a1	Pp05: 2082589: 2088024
		MABA013564	scaffold201: 1271258: 1275550		Prupe.5G074600_v2.0.a1	Pp05: 8871572: 8878074
		MABA013565	scaffold201: 1290693: 1295727		Prupe.5G074700_v2.0.a1	Pp05: 8882639: 8888257
		MABA013567	scaffold201: 1312800: 1316750		Prupe.6G083100_v2.0.a1	Pp06: 5615551: 5620427
		MABA013576	scaffold201: 1369724: 1383113		Prupe.6G152300_v2.0.a1	Pp06: 13235207: 13238876
		MABA013577	scaffold201: 1392654: 1397074		Prupe.6G160100_v2.0.a1	Pp06: 14760393: 14768999
		MABA013579	scaffold201: 1454189: 1458565		Prupe.1G162500_v2.0.a1	Pp01: 13039090: 13043870
		MABA013580	scaffold201: 1463615: 1468513		Prupe.7G012000_v2.0.a1	Pp07: 1636561: 1639404
		MABA001387	scaffold10: 752489: 759960		Prupe.7G037000_v2.0.a1	Pp07: 6756306: 6768269
		MABA013822	scaffold207: 35587: 41009		Prupe.7G065300_v2.0.a1	Pp07: 10375757: 10379123
		MABA013828	scaffold207: 77256: 81302		Prupe.7G065400_v2.0.a1	Pp07: 10381090: 10389382
		MABA014661	scaffold225: 175532: 181136		Prupe.7G065500_v2.0.a1	Pp07: 10392103: 10399974
		MABA014665	scaffold225: 224785: 233554		Prupe.7G065600_v2.0.a1	Pp07: 10403063: 10407797
		MABA015053	scaffold234: 68218: 71611		Prupe.8G005100_v2.0.a1	Pp08: 397250: 402119
		MABA015351	scaffold239: 374944: 378028		Prupe.8G005200_v2.0.a1	Pp08: 403391: 408286
		MABA015592	scaffold243: 1819814: 1822719		Prupe.8G005300_v2.0.a1	Pp08: 410985: 415732
		MABA015595	scaffold243: 1847797: 1851391		Prupe.8G005400_v2.0.a1	Pp08: 419935: 426896
		MABA015596	scaffold243: 1858505: 1861354		Prupe.1G165300_v2.0.a1	Pp01: 13364201: 13370861
		MABA015838	scaffold248: 407739: 413354		Prupe.8G005500_v2.0.a1	Pp08: 429494: 434409
		MABA001388	scaffold10: 769300: 774605		Prupe.8G005600_v2.0.a1	Pp08: 455000: 460822
		MABA017044	scaffold270: 523857: 526981		Prupe.8G021700_v2.0.a1	Pp08: 1968593: 1972663
		MABA017395	scaffold277: 179997: 189838		Prupe.8G022800_v2.0.a1	Pp08: 2056526: 2060579
		MABA017736	scaffold284: 32290: 36383		Prupe.8G023100_v2.0.a1	Pp08: 2071617: 2076970
		MABA017737	scaffold284: 51340: 55845		Prupe.8G023200_v2.0.a1	Pp08: 2085276: 2089868
		MABA017739	scaffold284: 65777: 71301		Prupe.8G023500_v2.0.a1	Pp08: 2113211: 2118827
		MABA018076	scaffold290: 281262: 287874		Prupe.8G023800_v2.0.a1	Pp08: 2141649: 2146486
		MABA018079	scaffold290: 322680: 340395		Prupe.8G023900_v2.0.a1	Pp08: 2168440: 2176242
		MABA018802	scaffold306: 131587: 135240		Prupe.8G026500_v2.0.a1	Pp08: 2404525: 2410325
		MABA018981	scaffold311: 109425: 126774		Prupe.1G263400_v2.0.a1	Pp01: 27188996: 27195515
		MABA018983	scaffold311: 151835: 163418		Prupe.8G026700_v2.0.a1	Pp08: 2425172: 2430022
		MABA001426	scaffold10: 1173822: 1177544		Prupe.8G026800_v2.0.a1	Pp08: 2442815: 2447718
		MABA020414	scaffold348: 109051: 124192		Prupe.8G027100_v2.0.a1	Pp08: 2472726: 2476778
		MABA021600	scaffold380: 21884: 24569		Prupe.8G027300_v2.0.a1	Pp08: 2503692: 2507350
		MABA021602	scaffold380: 82371: 85338		Prupe.8G031800_v2.0.a1	Pp08: 3004106: 3013324
		MABA022369	scaffold398: 417957: 421195		Prupe.8G032400_v2.0.a1	Pp08: 3041131: 3048025
		MABA023471	scaffold433: 231490: 234637		Prupe.8G034500_v2.0.a1	Pp08: 3180980: 3184182
		MABA023472	scaffold433: 244093: 246870		Prupe.8G041000_v2.0.a1	Pp08: 4199276: 4205247
		MABA023925	scaffold447: 19142: 23687		Prupe.8G044300_v2.0.a1	Pp08: 4566542: 4571888
		MABA023930	scaffold447: 98775: 102441		Prupe.8G044400_v2.0.a1	Pp08: 4596858: 4606434
		MABA023931	scaffold447: 110261: 119083		Prupe.1G263600_v2.0.a1	Pp01: 27219166: 27224131
		MABA024637	scaffold466: 142989: 146740		Prupe.8G046500_v2.0.a1	Pp08: 4902816: 4906846
		MABA001431	scaffold10: 1257102: 1269364		Prupe.8G046700_v2.0.a1	Pp08: 4925702: 4931664
		MABA024792	scaffold470: 316679: 319444		Prupe.8G053300_v2.0.a1	Pp08: 5953543: 5962954
		MABA025787	scaffold501: 57867: 62019		Prupe.8G056700_v2.0.a1	Pp08: 6633597: 6638321
		MABA027562	scaffold551: 392238: 397066		Prupe.8G108500_v2.0.a1	Pp08: 13888830: 13895540
		MABA027818	scaffold557: 267673: 270806		Prupe.8G109000_v2.0.a1	Pp08: 13911210: 13916195
		MABA028825	scaffold587: 316943: 321680		Prupe.8G109200_v2.0.a1	Pp08: 13923232: 13928969
		MABA028831	scaffold587: 447339: 450167		Prupe.8G109500_v2.0.a1	Pp08: 13932833: 13937361
		MABA029489	scaffold611: 104221: 113265		Prupe.8G110600_v2.0.a1	Pp08: 14035476: 14040638
		MABA029490	scaffold611: 120197: 129390		Prupe.8G111200_v2.0.a1	Pp08: 14054521: 14059101
		MABA029491	scaffold611: 137969: 147612		Prupe.1G523900_v2.0.a1	Pp01: 42955025: 42960564
		MABA029492	scaffold611: 148816: 173065		Prupe.8G111500_v2.0.a1	Pp08: 14067204: 14073195
		MABA003404	scaffold30: 303531: 309224		Prupe.8G112100_v2.0.a1	Pp08: 14102422: 14108567
		MABA029497	scaffold611: 238778: 248905		Prupe.8G119800_v2.0.a1	Pp08: 14666176: 14670167
		MABA029499	scaffold611: 266231: 275952		Prupe.8G120100_v2.0.a1	Pp08: 14684654: 14690097
		MABA029562	scaffold613: 301903: 304659		Prupe.8G120400_v2.0.a1	Pp08: 14713200: 14716590
		MABA029896	scaffold627: 56423: 59317		Prupe.8G173700_v2.0.a1	Pp08: 17659255: 17661628
		MABA029899	scaffold627: 79573: 85594		Prupe.8G176400_v2.0.a1	Pp08: 17850620: 17856250
		MABA029900	scaffold627: 93338: 96847		Prupe.8G179400_v2.0.a1	Pp08: 18028702: 18033650
		MABA032102	scaffold720: 366221: 377669		Prupe.8G179500_v2.0.a1	Pp08: 18036686: 18043658
		MABA033299	scaffold774: 175453: 182906		Prupe.8G184900_v2.0.a1	Pp08: 18318458: 18325174
		MABA033303	scaffold774: 221050: 224606	CNL	Prupe.1G010700_v2.0.a1	Pp01: 818007: 825313
	Malus x domestica				Prupe.1G048500_v2.0.a1	Pp01: 3418735: 3423547
	Classification	Gene_ id	Location		Prupe.6G146400_v2.0.a1	Pp06: 12122566: 12124470
	RNL	MD08G1041800	Chr08: 3079789: 3083263		Prupe.6G153400_v2.0.a1	Pp06: 13341770: 13344952
		MD15G1278100	Chr15: 24567227: 24570934		Prupe.6G194900_v2.0.a1	Pp06: 20212469: 20216840
		MD15G1277400	Chr15: 24418981: 24422034		Prupe.6G199100_v2.0.a1	Pp06: 20576144: 20579444
		MD02G1165300	Chr02: 14114137: 14117948		Prupe.6G199400_v2.0.a1	Pp06: 20610911: 20614264
		MD02G1165600	Chr02: 14208039: 14218546		Prupe.6G199500_v2.0.a1	Pp06: 20640932: 20647567
		MD15G1278000	Chr15: 24510302: 24513592		Prupe.6G199700_v2.0.a1	Pp06: 20664098: 20667421
		MD02G1166100	Chr02: 14239391: 14242560		Prupe.6G199800_v2.0.a1	Pp06: 20686075: 20689810
		MD08G1084900	Chr08: 7051165: 7055180		Prupe.6G200200_v2.0.a1	Pp06: 20761845: 20765181
		MD08G1042500	Chr08: 3122758: 3129739		Prupe.6G200900_v2.0.a1	Pp06: 20874694: 20877405
		MD08G1042400	Chr08: 3115969: 3118979		Prupe.1G049900_v2.0.a1	Pp01: 3494273: 3500391
		MD02G1164800	Chr02: 14082086: 14087025		Prupe.6G201100_v2.0.a1	Pp06: 20909225: 20912486
		MD00G1053700	Chr00: 10025118: 10028320		Prupe.6G243400_v2.0.a1	Pp06: 24129179: 24133237
		MD02G1165400	Chr02: 14150715: 14155598		Prupe.6G243700_v2.0.a1	Pp06: 24152368: 24160490
		MD02G1166300	Chr02: 14253360: 14256557		Prupe.7G062200_v2.0.a1	Pp07: 10113137: 10116151
		MD02G1165500	Chr02: 14178668: 14182408		Prupe.7G062500_v2.0.a1	Pp07: 10134665: 10137630
		MD15G1277700	Chr15: 24447859: 24451158		Prupe.7G062600_v2.0.a1	Pp07: 10148466: 10151369
	TNL	MD09G1045100	Chr09: 2938462: 2943883		Prupe.7G062700_v2.0.a1	Pp07: 10160264: 10161505
		MD07G1102800	Chr07: 11638242: 11642018		Prupe.7G063000_v2.0.a1	Pp07: 10188410: 10191315
		MD02G1039200	Chr02: 3175203: 3181150		Prupe.7G160100_v2.0.a1	Pp07: 16671181: 16675405
		MD07G1073500	Chr07: 6988517: 6991218		Prupe.8G007600_v2.0.a1	Pp08: 573092: 576427
		MD04G1022500	Chr04: 2635102: 2641369		Prupe.1G051800_v2.0.a1	Pp01: 3620367: 3623138
		MD04G1015000	Chr04: 1652887: 1657503		Prupe.8G008500_v2.0.a1	Pp08: 640865: 643903
		MD12G1125200	Chr12: 20052936: 20058398		Prupe.8G008700_v2.0.a1	Pp08: 647145: 650766
		MD02G1260400	Chr02: 31400152: 31405222		Prupe.8G008900_v2.0.a1	Pp08: 657539: 660467
		MD10G1019200	Chr10: 2428182: 2435804		Prupe.8G009000_v2.0.a1	Pp08: 661490: 665104
		MD05G1137400	Chr05: 26545955: 26549189		Prupe.8G009400_v2.0.a1	Pp08: 692008: 695560
		MD12G1010100	Chr12: 1033636: 1036384		Prupe.8G009500_v2.0.a1	Pp08: 718796: 720240
		MD10G1015300	Chr10: 2038894: 2047001		Prupe.8G009600_v2.0.a1	Pp08: 738092: 741734
		MD10G1020900	Chr10: 2562756: 2569398		Prupe.8G010000_v2.0.a1	Pp08: 795926: 798681
		MD00G1158700	Chr00: 35066432: 35072865		Prupe.8G010200_v2.0.a1	Pp08: 813732: 817121
		MD07G1242100	Chr07: 31257802: 31262494		Prupe.8G010600_v2.0.a1	Pp08: 834054: 837507
		MD02G1109700	Chr02: 8865269: 8869338		Prupe.1G052200_v2.0.a1	Pp01: 3637315: 3641098
		MD10G1035000	Chr10: 4498946: 4504246		Prupe.8G010700_v2.0.a1	Pp08: 867399: 870950
		MD07G1260000	Chr07: 32610062: 32614016		Prupe.8G012100_v2.0.a1	Pp08: 978127: 981291
		MD02G1099000	Chr02: 7841084: 7853984		Prupe.8G077100_v2.0.a1	Pp08: 11136571: 11141502
		MD05G1018900	Chr05: 3343769: 3347907		Prupe.8G077200_v2.0.a1	Pp08: 11143398: 11148272
		MD07G1112300	Chr07: 13044214: 13048883		Prupe.8G077500_v2.0.a1	Pp08: 11165468: 11170850
		MD10G1034400	Chr10: 4430813: 4432740		Prupe.8G077600_v2.0.a1	Pp08: 11174612: 11178605
		MD05G1022800	Chr05: 3838881: 3843753		Prupe.8G079800_v2.0.a1	Pp08: 11328419: 11331235
		MD10G1038700	Chr10: 5069381: 5079394		Prupe.8G117900_v2.0.a1	Pp08: 14464981: 14477105
		MD05G1100200	Chr05: 20786522: 20790776		Prupe.8G127100_v2.0.a1	Pp08: 15123463: 15126962
		MD00G1125900	Chr00: 26812459: 26815693		Prupe.8G127300_v2.0.a1	Pp08: 15132421: 15135549
		MD09G1039600	Chr09: 2416422: 2426077		Prupe.1G159600_v2.0.a1	Pp01: 12690835: 12698210
		MD02G1063800	Chr02: 5130370: 5137825		Prupe.8G132100_v2.0.a1	Pp08: 15441862: 15445500
		MD04G1036400	Chr04: 4073404: 4077878		Prupe.8G132500_v2.0.a1	Pp08: 15461286: 15465916
		MD02G1306600	Chr02: 35980501: 35985367		Prupe.1G163600_v2.0.a1	Pp01: 13137333: 13148082
		MD05G1141700	Chr05: 27205848: 27209158		Prupe.1G163700_v2.0.a1	Pp01: 13181354: 13189076
		MD09G1044800	Chr09: 2897996: 2907439		Prupe.1G163800_v2.0.a1	Pp01: 13194088: 13202694
		MD10G1140900	Chr10: 22565864: 22570749		Prupe.1G164000_v2.0.a1	Pp01: 13214032: 13221279
		MD02G1306700	Chr02: 35993934: 35999234		Prupe.1G195100_v2.0.a1	Pp01: 18473058: 18482036
		MD02G1264800	Chr02: 31912003: 31915553		Prupe.1G011000_v2.0.a1	Pp01: 840762: 848009
		MD05G1002300	Chr05: 964110: 966940		Prupe.1G217800_v2.0.a1	Pp01: 23122797: 23130342
		MD02G1053600	Chr02: 4365499: 4370115		Prupe.1G217900_v2.0.a1	Pp01: 23143014: 23150467
		MD15G1376300	Chr15: 46022732: 46029184		Prupe.1G235500_v2.0.a1	Pp01: 24908734: 24914129
		MD10G1297400	Chr10: 38480024: 38482301		Prupe.1G524900_v2.0.a1	Pp01: 43012872: 43015995
		MD12G1074900	Chr12: 9049168: 9054032		Prupe.1G528800_v2.0.a1	Pp01: 43262315: 43266633
		MD05G1022400	Chr05: 3663980: 3667938		Prupe.1G529000_v2.0.a1	Pp01: 43271123: 43273766
		MD15G1377300	Chr15: 46177961: 46187897		Prupe.1G538500_v2.0.a1	Pp01: 44009069: 44011947
		MD15G1103700	Chr15: 7306211: 7308655		Prupe.1G545000_v2.0.a1	Pp01: 44523923: 44528095
		MD05G1316000	Chr05: 44522446: 44529526		Prupe.1G545200_v2.0.a1	Pp01: 44536164: 44541661
		MD00G1011700	Chr00: 1417103: 1426308		Prupe.1G545300_v2.0.a1	Pp01: 44550544: 44554436
		MD16G1140700	Chr16: 10816455: 10821021		Prupe.1G041300_v2.0.a1	Pp01: 2956143: 2960338
		MD07G1102200	Chr07: 11471896: 11476551		Prupe.2G011000_v2.0.a1	Pp02: 973181: 978788
		MD10G1007300	Chr10: 1125185: 1129251		Prupe.2G011400_v2.0.a1	Pp02: 1006033: 1011245
		MD15G1182500	Chr15: 14463060: 14469580		Prupe.2G011500_v2.0.a1	Pp02: 1012591: 1017796
		MD01G1188900	Chr01: 28799319: 28803690		Prupe.2G013800_v2.0.a1	Pp02: 1211286: 1215624
		MD10G1136100	Chr10: 22046961: 22052915		Prupe.2G013900_v2.0.a1	Pp02: 1218735: 1222621
		MD10G1136600	Chr10: 22098742: 22112877		Prupe.2G014000_v2.0.a1	Pp02: 1236084: 1239017
		MD12G1193200	Chr12: 27490404: 27495034		Prupe.2G014100_v2.0.a1	Pp02: 1253393: 1257141
		MD02G1040600	Chr02: 3291730: 3296299		Prupe.2G022400_v2.0.a1	Pp02: 2184323: 2189899
		MD10G1039000	Chr10: 5115113: 5118843		Prupe.2G022500_v2.0.a1	Pp02: 2192054: 2197783
		MD10G1072400	Chr10: 10070148: 10073549		Prupe.2G022900_v2.0.a1	Pp02: 2219719: 2223944
		MD12G1248800	Chr12: 31848522: 31853848		Prupe.1G043100_v2.0.a1	Pp01: 3075094: 3080116
		MD05G1137900	Chr05: 26826874: 26832887		Prupe.2G023500_v2.0.a1	Pp02: 2273679: 2279248
		MD17G1275400	Chr17: 33662307: 33666660		Prupe.2G023600_v2.0.a1	Pp02: 2300807: 2309340
		MD17G1277700	Chr17: 33771885: 33776182		Prupe.2G028000_v2.0.a1	Pp02: 2901866: 2908104
		MD05G1126000	Chr05: 24883921: 24895387		Prupe.2G037800_v2.0.a1	Pp02: 4068264: 4073978
		MD10G1040800	Chr10: 5348050: 5352521		Prupe.2G040500_v2.0.a1	Pp02: 4448875: 4457453
		MD02G1302100	Chr02: 35645835: 35650550		Prupe.2G040700_v2.0.a1	Pp02: 4464832: 4469459
		MD02G1055500	Chr02: 4480091: 4484423		Prupe.2G043200_v2.0.a1	Pp02: 4758208: 4765694
		MD10G1006800	Chr10: 1023305: 1027808		Prupe.2G046000_v2.0.a1	Pp02: 5254014: 5257565
		MD16G1082700	Chr16: 5790493: 5795267		Prupe.2G046300_v2.0.a1	Pp02: 5308864: 5313947
		MD02G1044300	Chr02: 3616412: 3620336		Prupe.2G046400_v2.0.a1	Pp02: 5370808: 5377086
		MD02G1278900	Chr02: 33503130: 33508165		Prupe.1G043700_v2.0.a1	Pp01: 3131406: 3135540
		MD10G1137700	Chr10: 22240699: 22246452		Prupe.2G046700_v2.0.a1	Pp02: 5408587: 5413667
		MD01G1190500	Chr01: 28920565: 28922807		Prupe.2G046900_v2.0.a1	Pp02: 5445798: 5452769
		MD02G1307200	Chr02: 36244617: 36250278		Prupe.2G051100_v2.0.a1	Pp02: 5902195: 5905326
		MD02G1053100	Chr02: 4338781: 4346208		Prupe.2G052200_v2.0.a1	Pp02: 6060321: 6064679
		MD10G1135300	Chr10: 21807480: 21820155		Prupe.2G053700_v2.0.a1	Pp02: 6258789: 6263801
		MD02G1306900	Chr02: 36126086: 36132972		Prupe.2G053800_v2.0.a1	Pp02: 6279090: 6292484
		MD17G1192900	Chr17: 23117831: 23124727		Prupe.2G054300_v2.0.a1	Pp02: 6369296: 6375443
		MD09G1024200	Chr09: 1455669: 1464042		Prupe.2G054500_v2.0.a1	Pp02: 6428085: 6431952
		MD17G1275900	Chr17: 33675273: 33679564		Prupe.2G054700_v2.0.a1	Pp02: 6460427: 6466614
		MD05G1152200	Chr05: 28280382: 28287965		Prupe.2G067500_v2.0.a1	Pp02: 9525062: 9532895
		MD00G1027000	Chr00: 4521310: 4524179		Prupe.1G046700_v2.0.a1	Pp01: 3309009: 3313857
		MD00G1020700	Chr00: 3731631: 3736778		Prupe.2G111700_v2.0.a1	Pp02: 16996435: 17001837
		MD10G1039200	Chr10: 5158058: 5163265		Prupe.2G111800_v2.0.a1	Pp02: 17003896: 17010678
		MD07G1079200	Chr07: 7629485: 7634196		Prupe.2G117200_v2.0.a1	Pp02: 17509645: 17513859
		MD17G1276600	Chr17: 33709205: 33713365		Prupe.2G117300_v2.0.a1	Pp02: 17518119: 17521246
		MD10G1020100	Chr10: 2488277: 2490825		Prupe.2G117400_v2.0.a1	Pp02: 17541114: 17545805
		MD08G1175900	Chr08: 21362200: 21368627		Prupe.2G117700_v2.0.a1	Pp02: 17562174: 17565322
		MD05G1317700	Chr05: 44627705: 44630990		Prupe.2G119900_v2.0.a1	Pp02: 17761614: 17767213
		MD15G1104000	Chr15: 7318066: 7322943		Prupe.2G274900_v2.0.a1	Pp02: 27713316: 27717314
		MD07G1079300	Chr07: 7635921: 7639092		Prupe.2G283300_v2.0.a1	Pp02: 28112855: 28116671
		MD05G1125400	Chr05: 24825241: 24828398		Prupe.3G082400_v2.0.a1	Pp03: 6097779: 6102944
		MD05G1151200	Chr05: 28196344: 28205714		Prupe.1G047700_v2.0.a1	Pp01: 3369783: 3374630
		MD02G1115300	Chr02: 9380615: 9385504		Prupe.3G085000_v2.0.a1	Pp03: 6266106: 6269875
		MD08G1018200	Chr08: 1380760: 1388009		Prupe.3G086700_v2.0.a1	Pp03: 6409808: 6412954
		MD17G1072500	Chr17: 5814939: 5820006		Prupe.3G087900_v2.0.a1	Pp03: 6512368: 6521379
		MD10G1018500	Chr10: 2331807: 2335320		Prupe.3G088000_v2.0.a1	Pp03: 6532296: 6538935
		MD10G1006900	Chr10: 1036685: 1039515		Prupe.3G089000_v2.0.a1	Pp03: 6605352: 6607721
		MD07G1123900	Chr07: 17254982: 17260958		Prupe.3G089200_v2.0.a1	Pp03: 6614938: 6618804
		MD04G1035600	Chr04: 3989242: 3996728		Prupe.3G089400_v2.0.a1	Pp03: 6637112: 6643889
		MD17G1025900	Chr17: 1874497: 1878546		Prupe.3G092700_v2.0.a1	Pp03: 6922911: 6927431
		MD02G1041700	Chr02: 3394377: 3398101		Prupe.3G100000_v2.0.a1	Pp03: 7670594: 7674477
		MD05G1136700	Chr05: 26474269: 26476512		Prupe.4G009300_v2.0.a1	Pp04: 460863: 465127
		MD02G1042000	Chr02: 3445851: 3449773		Prupe.1G047900_v2.0.a1	Pp01: 3390344: 3393663
		MD05G1140600	Chr05: 27122034: 27127892		Prupe.4G149700_v2.0.a1	Pp04: 8547466: 8550927
		MD02G1098100	Chr02: 7766049: 7768304		Prupe.4G149800_v2.0.a1	Pp04: 8558086: 8561237
		MD10G1232400	Chr10: 32857160: 32865118		Prupe.4G284000_v2.0.a1	Pp04: 24581009: 24585228
		MD15G1179600	Chr15: 14165173: 14171175		Prupe.4G284300_v2.0.a1	Pp04: 24647374: 24651368
		MD01G1191400	Chr01: 28958068: 28963095		Prupe.4G284800_v2.0.a1	Pp04: 24707326: 24710711
		MD02G1026100	Chr02: 1950873: 1955056		Prupe.4G285100_v2.0.a1	Pp04: 24745696: 24747836
		MD02G1024400	Chr02: 1812785: 1817210		Prupe.4G285500_v2.0.a1	Pp04: 24876948: 24880989
		MD02G1041300	Chr02: 3366922: 3370112		Prupe.4G286000_v2.0.a1	Pp04: 24984413: 24992984
		MD02G1045300	Chr02: 3639466: 3642649		Prupe.5G025000_v2.0.a1	Pp05: 2799723: 2803044
		MD04G1200400	Chr04: 28697858: 28703385		Prupe.5G025100_v2.0.a1	Pp05: 2809393: 2812234
		MD04G1011700	Chr04: 1324708: 1331182		Prupe.1G048000_v2.0.a1	Pp01: 3394301: 3398826
		MD10G1018900	Chr10: 2379718: 2387576		Prupe.5G025200_v2.0.a1	Pp05: 2825088: 2828394
		MD08G1203600	Chr08: 26321687: 26325810		Prupe.5G025300_v2.0.a1	Pp05: 2840144: 2844024
		MD02G1115400	Chr02: 9396512: 9401324		Prupe.5G025400_v2.0.a1	Pp05: 2844642: 2847509
		MD05G1316700	Chr05: 44584634: 44588367		Prupe.5G025500_v2.0.a1	Pp05: 2858984: 2863228
		MD10G1021000	Chr10: 2573071: 2582037		Prupe.5G025600_v2.0.a1	Pp05: 2876100: 2879760
		MD05G1145200	Chr05: 27651555: 27656454		Prupe.5G111200_v2.0.a1	Pp05: 11545020: 11548482
		MD01G1189200	Chr01: 28819439: 28823935		Prupe.5G227800_v2.0.a1	Pp05: 17508533: 17511367
	CNL	MD03G1015900	Chr03: 1253250: 1261595		Prupe.6G129800_v2.0.a1	Pp06: 10086495: 10089771
		MD00G1168000	Chr00: 38637350: 38642274		Prupe.6G130000_v2.0.a1	Pp06: 10099379: 10105171
		MD08G1094300	Chr08: 7828277: 7830760		Prupe.6G146200_v2.0.a1	Pp06: 12096690: 12099324
		MD11G1078100	Chr11: 6662372: 6666540	Pyrus betulifolia
		MD11G1047000	Chr11: 4076870: 4083726	Classification	Gene_ id	Location
		MD03G1072200	Chr03: 5868921: 5871969	RNL	GWHGAAYT022051	GWHAAYT00000015: 18307455: 18336687
		MD08G1097100	Chr08: 8181867: 8184755		GWHGAAYT032520	GWHAAYT00000002: 10095082: 10117404
		MD03G1006200	Chr03: 484697: 491812		GWHGAAYT032523	GWHAAYT00000002: 10139151: 10142320
		MD08G1093300	Chr08: 7761394: 7764572		GWHGAAYT051002	GWHAAYT00000008: 2699920: 2703250
		MD05G1207800	Chr05: 33895190: 33897766		GWHGAAYT051003	GWHAAYT00000008: 2721444: 2725816
		MD11G1077200	Chr11: 6534988: 6540226		GWHGAAYT051004	GWHAAYT00000008: 2735041: 2738363
		MD11G1078300	Chr11: 6695553: 6699463		GWHGAAYT022061	GWHAAYT00000015: 18403464: 18409948
		MD11G1063900	Chr11: 5526568: 5529408		GWHGAAYT022064	GWHAAYT00000015: 18437263: 18443500
		MD03G1016000	Chr03: 1272582: 1275712		GWHGAAYT022069	GWHAAYT00000015: 18485765: 18488723
		MD11G1078500	Chr11: 6704835: 6708695		GWHGAAYT032512	GWHAAYT00000002: 10023522: 10027699
		MD05G1207400	Chr05: 33813808: 33816620		GWHGAAYT032515	GWHAAYT00000002: 10051689: 10055244
		MD08G1098600	Chr08: 8299411: 8302105		GWHGAAYT032516	GWHAAYT00000002: 10060381: 10064420
		MD11G1050800	Chr11: 4357796: 4363042		GWHGAAYT032518	GWHAAYT00000002: 10078445: 10084898
		MD00G1120900	Chr00: 25907192: 25909849	TNL	GWHGAAYT001822	GWHAAYT00000001: 15333080: 15340008
		MD11G1069800	Chr11: 5971026: 5976022		GWHGAAYT002470	GWHAAYT00000010: 1119765: 1134080
		MD11G1066900	Chr11: 5734232: 5737088		GWHGAAYT034135	GWHAAYT00000002: 26440372: 26442253
		MD06G1156900	Chr06: 29917498: 29919648		GWHGAAYT034138	GWHAAYT00000002: 26450709: 26455505
		MD11G1067500	Chr11: 5791789: 5794669		GWHGAAYT034140	GWHAAYT00000002: 26487787: 26491420
		MD08G1045100	Chr08: 3417145: 3420234		GWHGAAYT034148	GWHAAYT00000002: 26531307: 26539623
		MD00G1203700	Chr00: 49003595: 49005016		GWHGAAYT034149	GWHAAYT00000002: 26539866: 26549770
		MD11G1051600	Chr11: 4414978: 4421302		GWHGAAYT034151	GWHAAYT00000002: 26554051: 26558038
		MD11G1050600	Chr11: 4341641: 4349986		GWHGAAYT034153	GWHAAYT00000002: 26576186: 26581064
		MD05G1243400	Chr05: 37600933: 37606237		GWHGAAYT034155	GWHAAYT00000002: 26598743: 26603628
		MD02G1288600	Chr02: 34501728: 34504489		GWHGAAYT034193	GWHAAYT00000002: 26911282: 26915946
		MD17G1056800	Chr17: 4621574: 4624905		GWHGAAYT035383	GWHAAYT00000003: 10678014: 10685376
		MD11G1070400	Chr11: 6017899: 6025291		GWHGAAYT002493	GWHAAYT00000010: 1322610: 1327942
		MD03G1067300	Chr03: 5370514: 5373951		GWHGAAYT035387	GWHAAYT00000003: 10718982: 10724236
		MD11G1051100	Chr11: 4375451: 4381709		GWHGAAYT036515	GWHAAYT00000003: 23480620: 23490723
		MD00G1120600	Chr00: 25892692: 25897476		GWHGAAYT037629	GWHAAYT00000004: 781082: 786717
		MD08G1130000	Chr08: 12245434: 12248289		GWHGAAYT037658	GWHAAYT00000004: 1031645: 1039149
		MD11G1056000	Chr11: 4747592: 4762127		GWHGAAYT037660	GWHAAYT00000004: 1054964: 1062786
		MD11G1032000	Chr11: 2804739: 2808886		GWHGAAYT037748	GWHAAYT00000004: 1764607: 1771945
		MD05G1050800	Chr05: 8810208: 8813238		GWHGAAYT037779	GWHAAYT00000004: 2073178: 2083100
		MD11G1054600	Chr11: 4648045: 4655247		GWHGAAYT038076	GWHAAYT00000004: 4556496: 4560463
		MD07G1033700	Chr07: 2756057: 2759994		GWHGAAYT038117	GWHAAYT00000004: 4920152: 4924114
		MD07G1044500	Chr07: 3780869: 3783827		GWHGAAYT039164	GWHAAYT00000004: 18909879: 18914295
		MD06G1154600	Chr06: 29766778: 29769541		GWHGAAYT002495	GWHAAYT00000010: 1340533: 1345167
		MD08G1094100	Chr08: 7823452: 7826385		GWHGAAYT040562	GWHAAYT00000005: 1859196: 1863446
		MD02G1286900	Chr02: 34370693: 34373690		GWHGAAYT040564	GWHAAYT00000005: 1876656: 1940382
		MD00G1168300	Chr00: 38652231: 38657932		GWHGAAYT040585	GWHAAYT00000005: 2135514: 2140098
		MD08G1096800	Chr08: 8141862: 8144822		GWHGAAYT040589	GWHAAYT00000005: 2232210: 2234599
		MD07G1057200	Chr07: 5300877: 5310716		GWHGAAYT040590	GWHAAYT00000005: 2238211: 2241630
		MD11G1064900	Chr11: 5577389: 5580313		GWHGAAYT040592	GWHAAYT00000005: 2255517: 2259299
		MD03G1015300	Chr03: 1221471: 1225235		GWHGAAYT040598	GWHAAYT00000005: 2293828: 2297701
		MD11G1041100	Chr11: 3508827: 3514010		GWHGAAYT040604	GWHAAYT00000005: 2324376: 2328557
		MD15G1042600	Chr15: 2972509: 2977383		GWHGAAYT040608	GWHAAYT00000005: 2346686: 2349900
		MD11G1011700	Chr11: 854782: 859531		GWHGAAYT041670	GWHAAYT00000005: 16524936: 16530072
		MD06G1155800	Chr06: 29828805: 29833831		GWHGAAYT002498	GWHAAYT00000010: 1401099: 1405149
		MD07G1056200	Chr07: 5161930: 5165035		GWHGAAYT042080	GWHAAYT00000005: 20719885: 20732154
		MD11G1034400	Chr11: 3035639: 3041518		GWHGAAYT042169	GWHAAYT00000005: 21532024: 21537426
		MD11G1033600	Chr11: 2912846: 2918842		GWHGAAYT042174	GWHAAYT00000005: 21565058: 21569485
		MD02G1075200	Chr02: 5989737: 5995852		GWHGAAYT042177	GWHAAYT00000005: 21600328: 21604340
		MD03G1052500	Chr03: 4183707: 4202132		GWHGAAYT042227	GWHAAYT00000005: 21956079: 21959762
		MD03G1067800	Chr03: 5382615: 5385063		GWHGAAYT042233	GWHAAYT00000005: 21998758: 22003003
		MD11G1030500	Chr11: 2664259: 2669520		GWHGAAYT042236	GWHAAYT00000005: 22028127: 22033080
		MD08G1094800	Chr08: 7958173: 7960873		GWHGAAYT042237	GWHAAYT00000005: 22038446: 22043336
		MD00G1070800	Chr00: 13739171: 13741132		GWHGAAYT042260	GWHAAYT00000005: 22188551: 22193299
		MD07G1029400	Chr07: 2454890: 2456092		GWHGAAYT002509	GWHAAYT00000010: 1492547: 1498219
		MD07G1040300	Chr07: 3395208: 3400411		GWHGAAYT042271	GWHAAYT00000005: 22251111: 22259314
		MD07G1057100	Chr07: 5274291: 5285846		GWHGAAYT042274	GWHAAYT00000005: 22275443: 22277689
		MD11G1040600	Chr11: 3473373: 3476644		GWHGAAYT042275	GWHAAYT00000005: 22278817: 22282511
		MD05G1175900	Chr05: 30335045: 30340738		GWHGAAYT042281	GWHAAYT00000005: 22320952: 22328465
		MD05G1207700	Chr05: 33866574: 33869789		GWHGAAYT042283	GWHAAYT00000005: 22355326: 22358713
		MD11G1033200	Chr11: 2868576: 2875004		GWHGAAYT042285	GWHAAYT00000005: 22375150: 22381962
		MD11G1031600	Chr11: 2758670: 2761582		GWHGAAYT042331	GWHAAYT00000005: 22727151: 22733384
		MD11G1043100	Chr11: 3680668: 3683593		GWHGAAYT042335	GWHAAYT00000005: 22773852: 22780675
		MD11G1030400	Chr11: 2656464: 2662069		GWHGAAYT042346	GWHAAYT00000005: 22864480: 22871049
		MD11G1063800	Chr11: 5518150: 5523829		GWHGAAYT043952	GWHAAYT00000005: 34479572: 34485912
		MD08G1099900	Chr08: 8387182: 8390549		GWHGAAYT002510	GWHAAYT00000010: 1505472: 1515345
		MD11G1031300	Chr11: 2731712: 2747506		GWHGAAYT043960	GWHAAYT00000005: 34537590: 34540992
		MD08G1042700	Chr08: 3139625: 3143987		GWHGAAYT043961	GWHAAYT00000005: 34554905: 34561202
		MD07G1045100	Chr07: 3860846: 3864710		GWHGAAYT043964	GWHAAYT00000005: 34571094: 34578280
		MD15G1035600	Chr15: 2502010: 2505067		GWHGAAYT043966	GWHAAYT00000005: 34579864: 34584773
		MD08G1047100	Chr08: 3558244: 3562354		GWHGAAYT047717	GWHAAYT00000007: 4163749: 4168072
		MD11G1045100	Chr11: 3943874: 3948213		GWHGAAYT047840	GWHAAYT00000007: 5323827: 5328387
		MD11G1045600	Chr11: 3968439: 3971364		GWHGAAYT047907	GWHAAYT00000007: 5878672: 5884160
		MD02G1314300	Chr02: 36962123: 36967139		GWHGAAYT048158	GWHAAYT00000007: 8210903: 8216340
		MD12G1126800	Chr12: 20184788: 20190856		GWHGAAYT048166	GWHAAYT00000007: 8266402: 8270981
		MD07G1056600	Chr07: 5196361: 5199394		GWHGAAYT048172	GWHAAYT00000007: 8315319: 8319753
		MD11G1043500	Chr11: 3724133: 3734235		GWHGAAYT002512	GWHAAYT00000010: 1539251: 1542709
		MD08G1128800	Chr08: 12108489: 12112828		GWHGAAYT048174	GWHAAYT00000007: 8330288: 8334857
		MD02G1070900	Chr02: 5744509: 5748910		GWHGAAYT048181	GWHAAYT00000007: 8384382: 8388448
		MD11G1044500	Chr11: 3911111: 3914039		GWHGAAYT048184	GWHAAYT00000007: 8419078: 8427481
		MD03G1279600	Chr03: 36122812: 36126183		GWHGAAYT049332	GWHAAYT00000007: 19957708: 19961909
		MD14G1231900	Chr14: 31227770: 31230877		GWHGAAYT049851	GWHAAYT00000007: 23674306: 23679383
		MD03G1048000	Chr03: 3849266: 3856563		GWHGAAYT049895	GWHAAYT00000007: 23918562: 23922949
		MD03G1279100	Chr03: 36086365: 36090131		GWHGAAYT050039	GWHAAYT00000007: 24778454: 24781296
		MD00G1174600	Chr00: 40559740: 40566676		GWHGAAYT050043	GWHAAYT00000007: 24800712: 24807087
		MD07G1050700	Chr07: 4359247: 4361766		GWHGAAYT050045	GWHAAYT00000007: 24817376: 24824274
		MD14G1068900	Chr14: 7472780: 7474998		GWHGAAYT050046	GWHAAYT00000007: 24827921: 24835241
		MD03G1278800	Chr03: 36073361: 36078590		GWHGAAYT002514	GWHAAYT00000010: 1585678: 1589757
		MD07G1015700	Chr07: 1408663: 1414508		GWHGAAYT050052	GWHAAYT00000007: 24895263: 24898018
		MD15G1090000	Chr15: 6269379: 6270672		GWHGAAYT050054	GWHAAYT00000007: 24913288: 24917666
		MD03G1280200	Chr03: 36151872: 36156419		GWHGAAYT052878	GWHAAYT00000008: 19713785: 19717527
		MD12G1128300	Chr12: 20345428: 20346579		GWHGAAYT052879	GWHAAYT00000008: 19725516: 19729263
		MD14G1072500	Chr14: 8024258: 8026876		GWHGAAYT053128	GWHAAYT00000008: 21819027: 21838331
		MD03G1054300	Chr03: 4341596: 4343667		GWHGAAYT053588	GWHAAYT00000009: 20835951: 20843695
		MD14G1072300	Chr14: 8005528: 8008008		GWHGAAYT053590	GWHAAYT00000009: 10140856: 10144537
		MD08G1110700	Chr08: 9746599: 9749734		GWHGAAYT053595	GWHAAYT00000009: 10097740: 10101627
		MD02G1071400	Chr02: 5774057: 5782875		GWHGAAYT053597	GWHAAYT00000009: 10084767: 10088655
		MD02G1307600	Chr02: 36300568: 36304369		GWHGAAYT053604	GWHAAYT00000009: 1549852: 1562173
		MD14G1069100	Chr14: 7512167: 7514668		GWHGAAYT002624	GWHAAYT00000010: 2547858: 2553920
		MD17G1030800	Chr17: 2216557: 2220439		GWHGAAYT053608	GWHAAYT00000009: 1541621: 1548090
		MD14G1068500	Chr14: 7460391: 7462516		GWHGAAYT053610	GWHAAYT00000009: 1435862: 1528695
		MD05G1174900	Chr05: 30287829: 30289252		GWHGAAYT056782	GWHAAYT00000067: 14496: 19209
		MD14G1072100	Chr14: 7997186: 7999676		GWHGAAYT056870	GWHAAYT00000074: 35091: 46787
		MD08G1129500	Chr08: 12175339: 12178495		GWHGAAYT056874	GWHAAYT00000074: 62171: 67043
		MD02G1069700	Chr02: 5676934: 5678361		GWHGAAYT056876	GWHAAYT00000074: 74951: 79242
		MD12G1180400	Chr12: 26030045: 26040842		GWHGAAYT057128	GWHAAYT00000096: 17198: 27185
		MD03G1045400	Chr03: 3640260: 3643793		GWHGAAYT058621	GWHAAYT00000041: 22543: 25729
		MD17G1224300	Chr17: 27280832: 27283729		GWHGAAYT002626	GWHAAYT00000010: 2582278: 2586672
		MD04G1211200	Chr04: 29564876: 29568807		GWHGAAYT001827	GWHAAYT00000001: 15368816: 15374918
		MD00G1121200	Chr00: 25918250: 25927198		GWHGAAYT002628	GWHAAYT00000010: 2602823: 2606770
		MD14G1049100	Chr14: 4650109: 4657177		GWHGAAYT002673	GWHAAYT00000010: 2932495: 2946803
		MD02G1277200	Chr02: 33298224: 33302073		GWHGAAYT002675	GWHAAYT00000010: 2970421: 2974457
		MD01G1186800	Chr01: 28550421: 28562418		GWHGAAYT002720	GWHAAYT00000010: 3460450: 3465085
		MD02G1141100	Chr02: 11735161: 11738373		GWHGAAYT003881	GWHAAYT00000010: 17985767: 17989631
		MD06G1152800	Chr06: 29612562: 29615956		GWHGAAYT003884	GWHAAYT00000010: 18009439: 18013668
		MD00G1206000	Chr00: 50219835: 50225833		GWHGAAYT003912	GWHAAYT00000010: 18231682: 18236145
		MD10G1003800	Chr10: 707511: 709540		GWHGAAYT003971	GWHAAYT00000010: 18748515: 18752477
		MD11G1034100	Chr11: 2991985: 2993361		GWHGAAYT003980	GWHAAYT00000010: 18803724: 18809162
		MD06G1154100	Chr06: 29747852: 29750045		GWHGAAYT003982	GWHAAYT00000010: 18841561: 18848711
		MD07G1251200	Chr07: 31948274: 31951070		GWHGAAYT001833	GWHAAYT00000001: 15397875: 15405119
		MD07G1258700	Chr07: 32487816: 32489480		GWHGAAYT004023	GWHAAYT00000010: 19124912: 19127774
		MD06G1153100	Chr06: 29624532: 29630691		GWHGAAYT004035	GWHAAYT00000010: 19208697: 19217625
		MD07G1259200	Chr07: 32525935: 32528928		GWHGAAYT004046	GWHAAYT00000010: 19269387: 19274904
		MD05G1024900	Chr05: 4076687: 4080091		GWHGAAYT004050	GWHAAYT00000010: 19325746: 19330204
		MD07G1259300	Chr07: 32556073: 32563190		GWHGAAYT004076	GWHAAYT00000010: 19472599: 19476631
		MD01G1187100	Chr01: 28581293: 28582920		GWHGAAYT004128	GWHAAYT00000010: 19909676: 19921121
		MD07G1258600	Chr07: 32480136: 32482993		GWHGAAYT005573	GWHAAYT00000010: 30733452: 30746767
		MD06G1152400	Chr06: 29596011: 29597171		GWHGAAYT007161	GWHAAYT00000011: 9461418: 9474296
		MD11G1029800	Chr11: 2618565: 2620886		GWHGAAYT008642	GWHAAYT00000011: 25410485: 25421032
		MD06G1156200	Chr06: 29872898: 29874583		GWHGAAYT008652	GWHAAYT00000011: 25507151: 25522089
		MD01G1186600	Chr01: 28532495: 28535538		GWHGAAYT001838	GWHAAYT00000001: 15424712: 15429665
		MD09G1164500	Chr09: 13477353: 13480217		GWHGAAYT009971	GWHAAYT00000012: 764035: 772239
		MD04G1238000	Chr04: 31613017: 31616624		GWHGAAYT010504	GWHAAYT00000012: 6403980: 6420665
		MD06G1024500	Chr06: 2997128: 2999977		GWHGAAYT011447	GWHAAYT00000012: 17262230: 17267679
		MD12G1256300	Chr12: 32403469: 32409384		GWHGAAYT012786	GWHAAYT00000012: 26937778: 26941969
		MD17G1163600	Chr17: 16200601: 16203447		GWHGAAYT014907	GWHAAYT00000013: 13450861: 13456155
		MD10G1169700	Chr10: 26183004: 26189311		GWHGAAYT020407	GWHAAYT00000015: 6269225: 6273726
		MD17G1267900	Chr17: 32785543: 32793006		GWHGAAYT020414	GWHAAYT00000015: 6312270: 6345330
		MD07G1029000	Chr07: 2426445: 2430480		GWHGAAYT021200	GWHAAYT00000015: 11600159: 11607739
		MD08G1043000	Chr08: 3248001: 3252041		GWHGAAYT023633	GWHAAYT00000015: 38741852: 38800758
		MD07G1092600	Chr07: 9843172: 9849379		GWHGAAYT001842	GWHAAYT00000001: 15444787: 15451228
		MD03G1025500	Chr03: 2093661: 2097949		GWHGAAYT023650	GWHAAYT00000015: 38915560: 38920161
		MD03G1026000	Chr03: 2115045: 2126349		GWHGAAYT023651	GWHAAYT00000015: 38936921: 38942029
		MD09G1164200	Chr09: 13460929: 13463706		GWHGAAYT023656	GWHAAYT00000015: 38976849: 38981000
		MD11G1077700	Chr11: 6626681: 6635978		GWHGAAYT025056	GWHAAYT00000016: 3830348: 3835246
		MD03G1024900	Chr03: 2052480: 2055543		GWHGAAYT025187	GWHAAYT00000016: 4663344: 4713617
		MD03G1071300	Chr03: 5809138: 5813491		GWHGAAYT028028	GWHAAYT00000017: 1282002: 1285614
		MD03G1026500	Chr03: 2145551: 2148684		GWHGAAYT028035	GWHAAYT00000017: 1317563: 1321501
		MD06G1024300	Chr06: 2982030: 2985337		GWHGAAYT028540	GWHAAYT00000017: 4506283: 4511125
		MD03G1031800	Chr03: 2561459: 2564613		GWHGAAYT030188	GWHAAYT00000017: 22077299: 22085019
	Rosa chinensis				GWHGAAYT030890	GWHAAYT00000017: 28277465: 28283524
	Classification	Gene_ id	Location		GWHGAAYT001845	GWHAAYT00000001: 15458878: 15463998
	RNL	RC1G0105100	Chr01: 13684527: 13694466		GWHGAAYT030900	GWHAAYT00000017: 28319366: 28329108
		RC1G0105300	Chr01: 13704406: 13708236		GWHGAAYT030909	GWHAAYT00000017: 28370444: 28448118
		RC2G0179300	Chr02: 15385324: 15390125		GWHGAAYT030913	GWHAAYT00000017: 28472376: 28478616
		RC2G0179800	Chr02: 15434947: 15438315		GWHGAAYT030916	GWHAAYT00000017: 28505155: 28511197
		RC4G0185400	Chr04: 27299484: 27309739		GWHGAAYT030920	GWHAAYT00000017: 28528083: 28538481
		RC2G0181300	Chr02: 15551313: 15554880		GWHGAAYT030924	GWHAAYT00000017: 28552982: 28561254
		RC3G0136400	Chr03: 21740920: 21744430		GWHGAAYT030926	GWHAAYT00000017: 28568739: 28574954
		RC2G0180500	Chr02: 15481969: 15485440		GWHGAAYT030933	GWHAAYT00000017: 28618267: 28623923
		RC2G0179500	Chr02: 15397426: 15402277		GWHGAAYT030946	GWHAAYT00000017: 28664554: 28674891
		RC2G0181700	Chr02: 15566602: 15570265		GWHGAAYT030956	GWHAAYT00000017: 28714938: 28719408
		RC3G0070000	Chr03: 12642166: 12647039		GWHGAAYT002403	GWHAAYT00000010: 568225: 572723
		RC2G0184000	Chr02: 15816412: 15826862		GWHGAAYT030959	GWHAAYT00000017: 28743611: 28749953
		RC3G0136500	Chr03: 21762759: 21766253		GWHGAAYT030970	GWHAAYT00000017: 28796550: 28801685
		RC2G0180800	Chr02: 15510723: 15513360		GWHGAAYT031297	GWHAAYT00000002: 1463300: 1469734
		RC2G0179200	Chr02: 15342873: 15347295		GWHGAAYT031298	GWHAAYT00000002: 1477787: 1481838
		RC2G0181800	Chr02: 15571593: 15574784		GWHGAAYT031432	GWHAAYT00000002: 2264306: 2270512
		RC2G0179100	Chr02: 15325681: 15329889		GWHGAAYT031438	GWHAAYT00000002: 2306044: 2312178
		RC0G0176800	Chr00: 22873190: 22878387		GWHGAAYT031450	GWHAAYT00000002: 2402178: 2407663
		RC6G0478700	Chr06: 57862436: 57865361		GWHGAAYT031453	GWHAAYT00000002: 2419588: 2428593
		RC0G0174400	Chr00: 22640609: 22644651		GWHGAAYT031455	GWHAAYT00000002: 2440704: 2453901
		RC2G0181200	Chr02: 15537972: 15543128		GWHGAAYT031854	GWHAAYT00000002: 5348919: 5353098
		RC2G0181000	Chr02: 15515501: 15519519		GWHGAAYT002404	GWHAAYT00000010: 589624: 595256
		RC2G0179400	Chr02: 15392613: 15396430		GWHGAAYT031858	GWHAAYT00000002: 5373750: 5378381
	TNL	RC6G0183500	Chr06: 20403767: 20408944		GWHGAAYT031861	GWHAAYT00000002: 5386472: 5392594
		RC1G0288000	Chr01: 38848444: 38859425		GWHGAAYT031883	GWHAAYT00000002: 5544360: 5550275
		RC5G0716100	Chr05: 83403364: 83404578		GWHGAAYT031951	GWHAAYT00000002: 6036048: 6046504
		RC5G0231700	Chr05: 19480303: 19485750		GWHGAAYT031954	GWHAAYT00000002: 6060822: 6065724
		RC3G0098600	Chr03: 17063773: 17066571		GWHGAAYT031962	GWHAAYT00000002: 6118574: 6128322
		RC5G0128100	Chr05: 9506935: 9509502		GWHGAAYT031964	GWHAAYT00000002: 6142934: 6152336
		RC5G0127700	Chr05: 9487723: 9492155		GWHGAAYT032003	GWHAAYT00000002: 6417187: 6427245
		RC1G0212800	Chr01: 28792198: 28806550		GWHGAAYT032005	GWHAAYT00000002: 6439377: 6446257
		RC1G0164900	Chr01: 22907764: 22914556		GWHGAAYT032006	GWHAAYT00000002: 6457603: 6468826
		RC2G0320300	Chr02: 33925412: 33927162		GWHGAAYT002469	GWHAAYT00000010: 1104867: 1110204
		RC1G0528900	Chr01: 59925434: 59933238		GWHGAAYT032033	GWHAAYT00000002: 6649638: 6653490
		RC1G0579300	Chr01: 63596322: 63598477		GWHGAAYT032034	GWHAAYT00000002: 6655245: 6659729
		RC7G0508000	Chr07: 56794636: 56797637		GWHGAAYT032035	GWHAAYT00000002: 6662404: 6666519
		RC1G0579500	Chr01: 63622337: 63626256		GWHGAAYT032208	GWHAAYT00000002: 7748707: 7756874
		RC1G0581100	Chr01: 63702553: 63706461		GWHGAAYT033069	GWHAAYT00000002: 15856445: 15861611
		RC4G0027200	Chr04: 2627151: 2630401		GWHGAAYT033605	GWHAAYT00000002: 21643133: 21647792
		RC3G0123500	Chr03: 20179686: 20181286		GWHGAAYT033609	GWHAAYT00000002: 21663155: 21666797
		RC7G0567300	Chr07: 65553075: 65558854		GWHGAAYT033642	GWHAAYT00000002: 21924072: 21928508
		RC3G0272000	Chr03: 35710822: 35716742		GWHGAAYT033658	GWHAAYT00000002: 22018473: 22023302
		RC6G0224800	Chr06: 26889034: 26894819		GWHGAAYT033992	GWHAAYT00000002: 25033170: 25047574
		RC6G0276500	Chr06: 36143986: 36148656	CNL	GWHGAAYT001183	GWHAAYT00000001: 11377459: 11380364
		RC2G0134700	Chr02: 11227056: 11230506		GWHGAAYT006254	GWHAAYT00000011: 2131975: 2137524
		RC5G0227800	Chr05: 18936361: 18942066		GWHGAAYT044659	GWHAAYT00000006: 2392137: 2395583
		RC7G0133900	Chr07: 10173706: 10179266		GWHGAAYT044661	GWHAAYT00000006: 2399701: 2402849
		RC1G0528100	Chr01: 59873875: 59875920		GWHGAAYT045685	GWHAAYT00000006: 14095212: 14097559
		RC6G0241800	Chr06: 30458368: 30464847		GWHGAAYT046311	GWHAAYT00000006: 18866162: 18870299
		RC5G0491400	Chr05: 55585356: 55590552		GWHGAAYT046323	GWHAAYT00000006: 18929301: 18934984
		RC1G0064300	Chr01: 8054123: 8056050		GWHGAAYT047369	GWHAAYT00000007: 1323544: 1326476
		RC5G0555900	Chr05: 65041864: 65043564		GWHGAAYT047375	GWHAAYT00000007: 1392920: 1397189
		RC5G0568600	Chr05: 66603387: 66605777		GWHGAAYT047389	GWHAAYT00000007: 1653984: 1660230
		RC4G0026700	Chr04: 2595101: 2603424		GWHGAAYT047466	GWHAAYT00000007: 2200013: 2203837
		RC1G0280900	Chr01: 37882803: 37884682		GWHGAAYT047474	GWHAAYT00000007: 2239380: 2245610
		RC6G0362300	Chr06: 47266486: 47268853		GWHGAAYT006255	GWHAAYT00000011: 2181401: 2187427
		RC1G0038200	Chr01: 4997244: 5004392		GWHGAAYT047513	GWHAAYT00000007: 2531860: 2543338
		RC4G0188900	Chr04: 27670968: 27676905		GWHGAAYT047517	GWHAAYT00000007: 2595218: 2597401
		RC1G0280700	Chr01: 37844788: 37848991		GWHGAAYT047576	GWHAAYT00000007: 3045834: 3052472
		RC5G0555100	Chr05: 64897229: 64898989		GWHGAAYT047654	GWHAAYT00000007: 3704823: 3709115
		RC6G0157600	Chr06: 16429923: 16432940		GWHGAAYT048054	GWHAAYT00000007: 7234774: 7241816
		RC1G0280400	Chr01: 37798453: 37800765		GWHGAAYT049936	GWHAAYT00000007: 24168084: 24170945
		RC6G0005500	Chr06: 717905: 722131		GWHGAAYT050027	GWHAAYT00000007: 24702772: 24706652
		RC7G0511800	Chr07: 57337077: 57340131		GWHGAAYT050029	GWHAAYT00000007: 24722960: 24725797
		RC3G0124000	Chr03: 20217168: 20219331		GWHGAAYT051027	GWHAAYT00000008: 2907416: 2911252
		RC3G0124200	Chr03: 20245230: 20250243		GWHGAAYT006258	GWHAAYT00000011: 2218940: 2223048
		RC4G0131400	Chr04: 18217613: 18221438		GWHGAAYT051038	GWHAAYT00000008: 3017364: 3020208
		RC6G0006000	Chr06: 738780: 743774		GWHGAAYT051481	GWHAAYT00000008: 6059248: 6062650
		RC1G0435000	Chr01: 53058281: 53067880		GWHGAAYT051512	GWHAAYT00000008: 6316806: 6319753
		RC2G0199900	Chr02: 17674833: 17684919		GWHGAAYT051685	GWHAAYT00000008: 7677457: 7683584
		RC4G0191600	Chr04: 28026959: 28031459		GWHGAAYT051900	GWHAAYT00000008: 9475206: 9479876
		RC3G0042600	Chr03: 8370125: 8377814		GWHGAAYT051911	GWHAAYT00000008: 9535827: 9541633
		RC7G0507600	Chr07: 56734367: 56738253		GWHGAAYT051915	GWHAAYT00000008: 9572033: 9575530
		RC6G0197300	Chr06: 22658497: 22666183		GWHGAAYT051917	GWHAAYT00000008: 9623298: 9627328
		RC2G0200100	Chr02: 17703046: 17710202		GWHGAAYT051962	GWHAAYT00000008: 9990811: 9995085
		RC6G0010700	Chr06: 1085292: 1090720		GWHGAAYT053293	GWHAAYT00000008: 22876110: 22880262
		RC6G0160400	Chr06: 16755259: 16771333		GWHGAAYT006336	GWHAAYT00000011: 3199586: 3203682
		RC6G0265700	Chr06: 34555768: 34566304		GWHGAAYT054861	GWHAAYT00000009: 1487374: 1496526
		RC6G0160500	Chr06: 16774763: 16779151		GWHGAAYT054862	GWHAAYT00000009: 1446133: 1450469
		RC6G0270900	Chr06: 35315757: 35318664		GWHGAAYT054868	GWHAAYT00000009: 1412870: 1420104
		RC1G0126400	Chr01: 16721193: 16724833		GWHGAAYT055866	GWHAAYT00000009: 1393564: 1402732
		RC1G0279800	Chr01: 37721000: 37724162		GWHGAAYT058128	GWHAAYT00000036: 13754: 16036
		RC6G0202400	Chr06: 23439171: 23442402		GWHGAAYT058641	GWHAAYT00000042: 30831: 33329
		RC6G0322100	Chr06: 42577765: 42580401		GWHGAAYT059097	GWHAAYT00000022: 412085: 414934
		RC1G0073500	Chr01: 9041245: 9043098		GWHGAAYT006342	GWHAAYT00000011: 3259212: 3263462
		RC1G0266700	Chr01: 35983205: 35987660		GWHGAAYT006343	GWHAAYT00000011: 3274414: 3282815
		RC2G0200200	Chr02: 17718777: 17727816		GWHGAAYT006346	GWHAAYT00000011: 3311276: 3315451
		RC5G0718200	Chr05: 83610483: 83613250		GWHGAAYT006347	GWHAAYT00000011: 3326002: 3330339
		RC7G0416400	Chr07: 43459766: 43467338		GWHGAAYT006356	GWHAAYT00000011: 3417188: 3422344
		RC6G0046600	Chr06: 4748698: 4750511		GWHGAAYT006436	GWHAAYT00000011: 3985676: 3990182
		RC5G0490600	Chr05: 55468667: 55471769		GWHGAAYT001799	GWHAAYT00000001: 15207857: 15210739
		RC6G0197000	Chr06: 22624488: 22628680		GWHGAAYT006448	GWHAAYT00000011: 4081725: 4087751
		RC1G0280200	Chr01: 37745457: 37750723		GWHGAAYT006450	GWHAAYT00000011: 4097972: 4104839
		RC5G0489900	Chr05: 55379318: 55386672		GWHGAAYT006480	GWHAAYT00000011: 4312646: 4321313
		RC6G0012000	Chr06: 1203564: 1208147		GWHGAAYT006487	GWHAAYT00000011: 4363331: 4369442
		RC5G0228700	Chr05: 19071300: 19075405		GWHGAAYT006490	GWHAAYT00000011: 4399989: 4409547
		RC5G0254700	Chr05: 21614563: 21616935		GWHGAAYT006497	GWHAAYT00000011: 4453098: 4460873
		RC1G0528700	Chr01: 59911621: 59918597		GWHGAAYT006529	GWHAAYT00000011: 4699086: 4700413
		RC6G0012300	Chr06: 1228138: 1232802		GWHGAAYT006549	GWHAAYT00000011: 4821996: 4830759
		RC5G0569800	Chr05: 66766343: 66770979		GWHGAAYT006662	GWHAAYT00000011: 5546743: 5552266
	CNL	RC7G0465900	Chr07: 50945167: 50948053		GWHGAAYT006663	GWHAAYT00000011: 5559730: 5562664
		RC1G0243000	Chr01: 33017453: 33020902		GWHGAAYT001804	GWHAAYT00000001: 15237817: 15240723
		RC2G0429900	Chr02: 50004991: 50007661		GWHGAAYT006670	GWHAAYT00000011: 5596415: 5602354
		RC1G0258100	Chr01: 34682821: 34686034		GWHGAAYT006672	GWHAAYT00000011: 5605497: 5611559
		RC2G0430300	Chr02: 50021196: 50024246		GWHGAAYT006688	GWHAAYT00000011: 5743131: 5751440
		RC1G0367100	Chr01: 46770348: 46773547		GWHGAAYT006689	GWHAAYT00000011: 5757928: 5763028
		RC7G0309000	Chr07: 28256648: 28259491		GWHGAAYT006690	GWHAAYT00000011: 5764829: 5768719
		RC1G0257500	Chr01: 34582155: 34588844		GWHGAAYT006717	GWHAAYT00000011: 5942757: 5948243
		RC5G0010300	Chr05: 599436: 602538		GWHGAAYT006722	GWHAAYT00000011: 5997284: 6003932
		RC4G0150700	Chr04: 21950838: 21954395		GWHGAAYT006791	GWHAAYT00000011: 6397238: 6402049
		RC2G0294800	Chr02: 29720246: 29724405		GWHGAAYT006793	GWHAAYT00000011: 6416182: 6424536
		RC0G0200900	Chr00: 26709295: 26713250		GWHGAAYT006794	GWHAAYT00000011: 6430982: 6529947
		RC7G0321800	Chr07: 29682960: 29685842		GWHGAAYT002387	GWHAAYT00000010: 474516: 477707
		RC1G0400700	Chr01: 50256161: 50257511		GWHGAAYT006796	GWHAAYT00000011: 6455448: 6459314
		RC1G0258500	Chr01: 34709625: 34713095		GWHGAAYT006801	GWHAAYT00000011: 6502254: 6507281
		RC1G0274300	Chr01: 37005938: 37008680		GWHGAAYT006812	GWHAAYT00000011: 6595094: 6599074
		RC1G0228100	Chr01: 31007694: 31010755		GWHGAAYT009062	GWHAAYT00000011: 29118512: 29123316
		RC7G0488400	Chr07: 53703331: 53706225		GWHGAAYT011459	GWHAAYT00000012: 17341438: 17348186
		RC2G0425100	Chr02: 49561390: 49564576		GWHGAAYT011460	GWHAAYT00000012: 17348427: 17359484
		RC2G0428800	Chr02: 49938166: 49940232		GWHGAAYT011982	GWHAAYT00000012: 21563868: 21566739
		RC1G0255300	Chr01: 34455174: 34458473		GWHGAAYT011987	GWHAAYT00000012: 21588941: 21591897
		RC7G0320600	Chr07: 29549108: 29551951		GWHGAAYT011988	GWHAAYT00000012: 21596637: 21599540
		RC1G0046700	Chr01: 6022946: 6027291		GWHGAAYT011990	GWHAAYT00000012: 21609660: 21612323
		RC2G0402100	Chr02: 46079724: 46083075		GWHGAAYT005965	GWHAAYT00000010: 33043841: 33105889
		RC1G0041300	Chr01: 5325468: 5330421		GWHGAAYT014159	GWHAAYT00000013: 7681926: 7685978
		RC2G0422900	Chr02: 49299023: 49302923		GWHGAAYT017287	GWHAAYT00000014: 6710496: 6712994
		RC5G0370800	Chr05: 36124042: 36132140		GWHGAAYT017308	GWHAAYT00000014: 6870309: 6873117
		RC2G0587100	Chr02: 66525159: 66528095		GWHGAAYT017340	GWHAAYT00000014: 7175572: 7178139
		RC7G0469600	Chr07: 51262264: 51265140		GWHGAAYT019247	GWHAAYT00000014: 23971881: 23973716
		RC1G0461500	Chr01: 55237811: 55240714		GWHGAAYT019272	GWHAAYT00000014: 24083163: 24085784
		RC5G0343700	Chr05: 32507785: 32512256		GWHGAAYT019812	GWHAAYT00000015: 2142395: 2149085
		RC1G0189200	Chr01: 25203533: 25207311		GWHGAAYT019946	GWHAAYT00000015: 3178101: 3181134
		RC1G0256400	Chr01: 34538433: 34541505		GWHGAAYT026104	GWHAAYT00000016: 11331512: 11334604
		RC7G0463900	Chr07: 50732972: 50735776		GWHGAAYT028373	GWHAAYT00000017: 3510395: 3515086
		RC1G0441100	Chr01: 53471786: 53475028		GWHGAAYT005970	GWHAAYT00000010: 33156929: 33159812
		RC7G0460600	Chr07: 50106007: 50108856		GWHGAAYT030359	GWHAAYT00000017: 23583690: 23591747
		RC5G0346300	Chr05: 32787576: 32790430		GWHGAAYT031558	GWHAAYT00000002: 3175755: 3182104
		RC7G0487800	Chr07: 53556508: 53558706		GWHGAAYT031565	GWHAAYT00000002: 3203820: 3210438
		RC1G0222900	Chr01: 30353802: 30356870		GWHGAAYT031646	GWHAAYT00000002: 3764208: 3771086
		RC7G0429700	Chr07: 45486721: 45489588		GWHGAAYT031674	GWHAAYT00000002: 3927052: 3935136
		RC1G0454800	Chr01: 54650760: 54654953		GWHGAAYT032282	GWHAAYT00000002: 8341197: 8344648
		RC2G0400800	Chr02: 46012932: 46015626		GWHGAAYT033834	GWHAAYT00000002: 23858704: 23865172
		RC7G0475200	Chr07: 51830046: 51831773		GWHGAAYT033850	GWHAAYT00000002: 23976348: 23980729
		RC7G0468400	Chr07: 51151640: 51153007		GWHGAAYT034000	GWHAAYT00000002: 25106158: 25110133
		RC7G0464500	Chr07: 50812770: 50814191		GWHGAAYT034069	GWHAAYT00000002: 26005809: 26010273
		RC1G0454600	Chr01: 54629504: 54632323		GWHGAAYT006159	GWHAAYT00000011: 632400: 636555
		RC6G0216200	Chr06: 25400339: 25403357		GWHGAAYT034127	GWHAAYT00000002: 26389987: 26393412
		RC2G0392700	Chr02: 44882897: 44887968		GWHGAAYT034275	GWHAAYT00000003: 541775: 545485
		RC1G0292300	Chr01: 39326948: 39330621		GWHGAAYT034362	GWHAAYT00000003: 1922678: 1927801
		RC7G0470500	Chr07: 51326238: 51328673		GWHGAAYT034364	GWHAAYT00000003: 1930141: 1934239
		RC7G0461100	Chr07: 50173383: 50178731		GWHGAAYT034367	GWHAAYT00000003: 1940956: 1946001
		RC2G0589000	Chr02: 66647790: 66651098		GWHGAAYT034443	GWHAAYT00000003: 2560189: 2562279
		RC7G0466700	Chr07: 50980655: 50990938		GWHGAAYT034447	GWHAAYT00000003: 2588743: 2592481
		RC7G0454900	Chr07: 49474139: 49476752		GWHGAAYT034519	GWHAAYT00000003: 3501253: 3505322
		RC2G0403100	Chr02: 46146324: 46149074		GWHGAAYT034541	GWHAAYT00000003: 3684725: 3687881
		RC7G0530500	Chr07: 59779621: 59782561		GWHGAAYT034543	GWHAAYT00000003: 3692936: 3696045
		RC1G0260800	Chr01: 34935325: 34938804		GWHGAAYT006161	GWHAAYT00000011: 645421: 649993
		RC7G0429900	Chr07: 45552832: 45555696		GWHGAAYT034577	GWHAAYT00000003: 3943588: 3950380
		RC3G0044100	Chr03: 8494667: 8497519		GWHGAAYT034583	GWHAAYT00000003: 3969521: 3971082
		RC2G0588700	Chr02: 66625748: 66630124		GWHGAAYT034588	GWHAAYT00000003: 4001837: 4008067
		RC1G0261500	Chr01: 34992791: 34995628		GWHGAAYT034613	GWHAAYT00000003: 4192088: 4197608
		RC0G0283700	Chr00: 44426071: 44428206		GWHGAAYT034628	GWHAAYT00000003: 4301938: 4309771
		RC5G0370200	Chr05: 36020158: 36024058		GWHGAAYT034709	GWHAAYT00000003: 4795308: 4803962
		RC1G0510300	Chr01: 58639792: 58643017		GWHGAAYT034755	GWHAAYT00000003: 5173046: 5176209
		RC5G0403300	Chr05: 40299954: 40303988		GWHGAAYT034758	GWHAAYT00000003: 5189711: 5192640
		RC7G0486400	Chr07: 53319282: 53321738		GWHGAAYT034790	GWHAAYT00000003: 5449447: 5454961
		RC5G0031700	Chr05: 2180099: 2186355		GWHGAAYT034801	GWHAAYT00000003: 5513293: 5518335
		RC1G0054700	Chr01: 6918760: 6921635		GWHGAAYT006162	GWHAAYT00000011: 651822: 655583
		RC7G0465100	Chr07: 50857572: 50862536		GWHGAAYT035129	GWHAAYT00000003: 7971761: 7975211
		RC4G0249100	Chr04: 36239268: 36244166		GWHGAAYT039062	GWHAAYT00000004: 18055900: 18069874
		RC1G0058500	Chr01: 7430559: 7433431		GWHGAAYT040012	GWHAAYT00000004: 25693382: 25701832
		RC2G0389900	Chr02: 44543234: 44548635		GWHGAAYT040453	GWHAAYT00000005: 792119: 794847
		RC7G0484900	Chr07: 53080293: 53083711		GWHGAAYT040627	GWHAAYT00000005: 2547472: 2550398
		RC2G0402400	Chr02: 46117552: 46120801		GWHGAAYT040630	GWHAAYT00000005: 2586206: 2589088
		RC4G0249900	Chr04: 36308849: 36319578		GWHGAAYT040952	GWHAAYT00000005: 5643978: 5647509
		RC2G0401600	Chr02: 46049909: 46052803		GWHGAAYT042556	GWHAAYT00000005: 24295935: 24302814
		RC1G0519100	Chr01: 59266796: 59269332		GWHGAAYT042974	GWHAAYT00000005: 27430527: 27433959
		RC0G0201600	Chr00: 26778236: 26782002		GWHGAAYT044657	GWHAAYT00000006: 2378758: 2381497
		RC7G0469000	Chr07: 51206574: 51209390	Rubus occidentalis
		RC7G0033400	Chr07: 2140917: 2144390	Classification	Gene_ id	Location
		RC7G0470700	Chr07: 51341530: 51343590	RNL	Ro01_G19818	Ro01: 7097264: 7100661
		RC1G0227400	Chr01: 30924069: 30929646		Ro01_G29698	Ro01: 7106674: 7133766
		RC3G0249600	Chr03: 33811859: 33815053		Ro01_G29699	Ro01: 7133791: 7137476
		RC3G0034200	Chr03: 7189856: 7196786		Ro01_G29700	Ro01: 7102018: 7106666
		RC2G0474400	Chr02: 55058308: 55061000		Ro01_G29716	Ro01: 7224962: 7232081
		RC5G0370400	Chr05: 36049700: 36058870		Ro01_G29718	Ro01: 7162922: 7166477
		RC7G0467400	Chr07: 51045826: 51049263		Ro06_G29164	Ro06: 37669714: 37672675
		RC4G0249700	Chr04: 36295031: 36299798	TNL	Ro02_G24828	Ro02: 33140981: 33173560
		RC4G0248700	Chr04: 36192025: 36195770		Ro02_G25589	Ro02: 36184704: 36190088
		RC1G0065800	Chr01: 8149862: 8157268		Ro03_G32353	Ro03: 21215722: 21217344
		RC1G0055000	Chr01: 7020069: 7022309	CNL	Ro01_G01090	Ro01: 5935483: 5941256
		RC7G0488200	Chr07: 53658690: 53661166		Ro05_G13849	Ro05: 12898433: 12904727
		RC1G0116200	Chr01: 15333635: 15336468		Ro05_G15542	Ro05: 14517863: 14521016
		RC3G0032000	Chr03: 6974322: 6978370		Ro05_G17779	Ro05: 13492871: 13496338
		RC1G0061900	Chr01: 7727136: 7730004		Ro05_G23276	Ro05: 13620922: 13623789
		RC1G0012400	Chr01: 1742358: 1745854		Ro05_G23279	Ro05: 13596800: 13599666
		RC1G0107900	Chr01: 14058276: 14061495		Ro05_G23590	Ro05: 20619174: 20622441
		RC7G0497100	Chr07: 55007186: 55010884		Ro05_G26695	Ro05: 34263776: 34269277
		RC1G0046600	Chr01: 6015473: 6021617		Ro05_G30969	Ro05: 13679088: 13681922
		RC1G0260000	Chr01: 34855716: 34858966		Ro05_G30970	Ro05: 13650904: 13653762
		RC4G0250200	Chr04: 36351503: 36355784		Ro06_G09839	Ro06: 30650284: 30656150
		RC4G0210000	Chr04: 30659410: 30664218		Ro02_G05471	Ro02: 37640352: 37644659
		RC1G0054000	Chr01: 6873096: 6882290		Ro06_G20262	Ro06: 43016597: 43019203
		RC1G0057400	Chr01: 7348754: 7351644		Ro06_G26123	Ro06: 42992598: 42995147
		RC7G0486200	Chr07: 53255434: 53258352		Ro06_G29035	Ro06: 32406903: 32408203
		RC7G0023600	Chr07: 1475070: 1477290		Ro06_G29037	Ro06: 32443019: 32450317
		RC2G0474900	Chr02: 55134538: 55137227		Ro07_G22621	Ro07: 25810152: 25819485
		RC5G0343400	Chr05: 32499168: 32502401		Ro07_G25799	Ro07: 8188747: 8203002
		RC5G0380200	Chr05: 37680567: 37683462		Ro07_G33578	Ro07: 6860558: 6865168
		RC4G0232800	Chr04: 34153012: 34155878		Ro07_G33610	Ro07: 7318679: 7324895
		RC1G0173500	Chr01: 23919112: 23922623		Ro07_G33663	Ro07: 8647491: 8651323
		RC1G0282300	Chr01: 38053236: 38056766		Ro03_G26645	Ro03: 33998309: 34006307
		RC4G0211800	Chr04: 30991554: 30994632		Ro07_G33664	Ro07: 8635223: 8639524
		RC7G0488000	Chr07: 53612846: 53615618		Ro07_G34016	Ro07: 16950775: 16953291
		RC1G0060200	Chr01: 7583456: 7586325		Ro07_G34362	Ro07: 30631086: 30633007
		RC4G0192500	Chr04: 28192080: 28197651		Ro07_G34363	Ro07: 30626102: 30627470
		RC1G0061100	Chr01: 7626425: 7629494		Ro07_G34387	Ro07: 31128947: 31173386
		RC5G0245000	Chr05: 20532298: 20535069		Ro07_G34388	Ro07: 31173445: 31190803
		RC2G0428200	Chr02: 49894772: 49895982		Ro03_G27360	Ro03: 33961324: 33964484
		RC4G0208800	Chr04: 30532282: 30535890		Ro04_G07222	Ro04: 6046471: 6049930
		RC4G0281100	Chr04: 39962829: 39966458		Ro04_G36541	Ro04: 13250588: 13251841
		RC1G0036600	Chr01: 4825651: 4829916		Ro04_G36883	Ro04: 24753266: 24756513
		RC4G0281700	Chr04: 39977671: 39984467		Ro05_G11927	Ro05: 15069124: 15071820
		RC1G0035900	Chr01: 4772090: 4776326		Ro05_G11961	Ro05: 36964572: 36967421
		RC7G0257200	Chr07: 22347270: 22350134	Potentilla micrantha
		RC1G0046400	Chr01: 6001575: 6004952	Classification	Gene_ id	Location
		RC4G0026100	Chr04: 2528716: 2531583	RNL	30662_g	Contig152: 926026: 933509
		RC4G0279600	Chr04: 39822263: 39826573		30665_g	Contig152: 951878: 955364
		RC3G0242600	Chr03: 33200787: 33209563		32332_g	Contig463: 186819: 189709
		RC3G0277900	Chr03: 36251527: 36255728	CNL	10025_g	Contig349: 57642: 60380
		RC4G0239200	Chr04: 34918326: 34920024		11746_g	Contig81: 229824: 233068
		RC6G0214000	Chr06: 25147821: 25151340		11929_g	Contig350: 59972: 64671
		RC4G0161100	Chr04: 23754452: 23761269		12721_g	Contig711: 153625: 156465
		RC4G0034000	Chr04: 3377290: 3379078		14984_g	Contig386: 176948: 178210
		RC3G0032300	Chr03: 7001366: 7009066		20203_g	Contig283: 202218: 214217
		RC5G0511300	Chr05: 58633590: 58636220		20205_g	Contig283: 222373: 225437
		RC3G0244300	Chr03: 33345473: 33348282		20207_g	Contig283: 236175: 238919
		RC2G0394600	Chr02: 45176707: 45181083		2036_g	Contig212: 582540: 398431
		RC3G0380800	Chr03: 44079169: 44082987		2039_g	Contig190: 467964: 470822
		RC2G0285900	Chr02: 28438869: 28441360		2040_g	Contig190: 472173: 476822
		RC2G0350700	Chr02: 39441734: 39444415		2042_g	Contig190: 494633: 497867
		RC2G0356300	Chr02: 39969343: 39973621		2043_g	Contig190: 499927: 503127
		RC1G0038100	Chr01: 4945293: 4950173		2046_g	Contig190: 534882: 546208
		RC6G0093200	Chr06: 10156940: 10162501		2047_g	Contig190: 547509: 550343
		RC1G0254100	Chr01: 34310915: 34312340		21749_g	Contig468: 189691: 193025
		RC3G0243600	Chr03: 33281601: 33296322		22515_g	Contig182: 606886: 611093
		RC5G0030200	Chr05: 2012173: 2016350		2444_g	Contig226: 40521: 43046
		RC3G0380700	Chr03: 44048794: 44052609		24661_g	Contig380: 174441: 177047
		RC1G0037000	Chr01: 4845477: 4854130		27810_g	Contig347: 232342: 241342
		RC2G0314400	Chr02: 32812925: 32817044		27811_g	Contig347: 242338: 245447
		RC1G0057100	Chr01: 7250515: 7253199		29363_g	Contig471: 165983: 168514
		RC2G0441000	Chr02: 51485056: 51489326		3013_g	Contig332: 196097: 199087
		RC5G0441600	Chr05: 46313610: 46317073		30748_g	Contig681: 150292: 152658
		RC2G0358600	Chr02: 40163047: 40168495		30770_g	Contig681: 294597: 298634
		RC1G0300200	Chr01: 40223859: 40231796		32056_g	Contig672: 70080: 72872
		RC2G0350400	Chr02: 39412156: 39414798		32638_g	Contig571: 90253: 92945
		RC3G0242300	Chr03: 33188950: 33190098		32727_g	Contig246: 49171: 58488
		RC3G0207900	Chr03: 29140368: 29142896		32778_g	Contig246: 427030: 431109
		RC4G0375900	Chr04: 49192413: 49197402		4848_g	Contig268: 385493: 388552
		RC3G0280800	Chr03: 36402106: 36405245		5076_g	Contig131: 159965: 171211
		RC2G0148100	Chr02: 12333147: 12335759
		RC1G0277100	Chr01: 37347001: 37349814
		RC5G0451800	Chr05: 48195161: 48198638
		RC6G0256400	Chr06: 33268274: 33273327
		RC5G0452200	Chr05: 48274304: 48277639
		RC5G0167000	Chr05: 12750787: 12755732
		RC6G0284500	Chr06: 37427969: 37431126
		RC5G0169800	Chr05: 13105656: 13115300
		RC5G0452700	Chr05: 48338371: 48341154
		RC1G0110400	Chr01: 14418616: 14420309
		RC4G0177100	Chr04: 26269454: 26272936
		RC6G0290600	Chr06: 38547981: 38551114
		RC5G0169500	Chr05: 13080742: 13083726
		RC5G0451400	Chr05: 48176707: 48179831
		RC2G0431500	Chr02: 50128154: 50130890
		RC5G0169300	Chr05: 13053055: 13055802
		RC7G0335300	Chr07: 31329692: 31331125
		RC5G0451900	Chr05: 48221079: 48224556
		RC1G0522300	Chr01: 59490811: 59493714
		RC2G0155400	Chr02: 12912578: 12916217
		RC1G0281700	Chr01: 37955383: 37958948
		RC7G0320100	Chr07: 29517534: 29521547
		RC7G0319700	Chr07: 29485761: 29488529
		RC7G0319900	Chr07: 29491118: 29495220
		RC5G0010900	Chr05: 648214: 651605
		RC1G0202100	Chr01: 27188454: 27191737
		RC4G0032900	Chr04: 3293893: 3296382
		RC7G0321900	Chr07: 29688306: 29691152
		RC4G0034900	Chr04: 3445710: 3448199
		RC2G0428600	Chr02: 49927478: 49934703
		RC4G0059600	Chr04: 6519333: 6524016
		RC7G0486900	Chr07: 53398628: 53401504
		RC4G0058400	Chr04: 6390210: 6394976
		RC7G0320900	Chr07: 29558456: 29561305
		RC7G0320300	Chr07: 29539288: 29542140
		RC1G0256100	Chr01: 34528453: 34531707
		RC1G0243600	Chr01: 33043255: 33047625
		RC2G0424700	Chr02: 49551738: 49556053
		RC6G0262100	Chr06: 34010916: 34013831
		RC5G0371100	Chr05: 36172573: 36178226
		RC1G0363100	Chr01: 46493639: 46504568
		RC7G0320000	Chr07: 29512402: 29515306
