# Supplementary material for: Genome-wide analysis of NBS-LRR genes in Rosaceae species reveals distinct evolutionary patterns
Source: Front Genet. 2022 Nov 10;13:1052191. doi: 10.3389/fgene.2022.1052191 (PMC9685399; doi:10.3389/fgene.2022.1052191)
Supplement: Supplementary file 8 [file Table5.XLSX]

## Sheet: Sheet1
Supplementary Table S5 | Syntenic gene pairs between closely related Rosaceae species.
	RNL	TNL	CNL	The number of gene pairs
Ru. occidentalis-Ro. chinensis	1	0	9	10
Ro. chinensi-Po. micrantha	3	0	8	11
Po. micranth-F. vesca	1	0	4	5
F. vesca-F. iinumae	3	11	8	22
F. iinuma-Pr. avium	2	1	2	5
Pr. avium-Pr. armeniaca	1	29	20	50
Pr. armeniaca-Pr. persica	3	36	46	85
Pr. persic-G. trifoliata	2	1	5	8
G. trifoliata-P. betulifolia	2	11	5	18
Py. betulifolia-M. domestica	2	56	59	117
M. domestica-M. baccata	8	37	49	94
Total number	28	182	215	425
